# Supplementary material for: The fish diversity in the upper reaches of the Salween River, Nujiang River, revealed by DNA barcoding
Source: Sci Rep. 2015 Nov 30;5:17437. doi: 10.1038/srep17437 (PMC4663501; doi:10.1038/srep17437)
Supplement: Supplementary Dataset 1 [file srep17437-s2.xls]

## Sheet: single
BOLD Process ID	Sample ID	Collection Date	GenBank	Country	Province	City	County	Locality	Order	Family	Genus	Species	Lat	Lon
NJBA097-14	0912054	2012-03-07	KM610336	China	Yunnan	Baoshan	Longling	Sangjiangkou	Cypriniformes	Cyprinidae	Abbottina	Abbottina rivularis	98.974	24.423
NJBA101-14	0912073	2012-03-07	KM610338	China	Yunnan	Baoshan	Longling	Sangjiangkou	Cypriniformes	Cyprinidae	Abbottina	Abbottina rivularis	98.974	24.423
NJBA090-14	0912041	2012-03-07	KM610343	China	Yunnan	Baoshan	Longyang District	Xiaopingtian	Cypriniformes	Cyprinidae	Abbottina	Abbottina rivularis	98.868	24.97
NJBA772-14	00915891	2012-03-07	KM610334	China	Yunnan	Baoshan	Longling	Sangjiangkou	Cypriniformes	Cyprinidae	Abbottina	Abbottina rivularis	98.974	24.423
NJBA584-14	00915553	2012-10-06	KM610339	China	Yunnan	Baoshan	Longyang District	Xiaopingtian	Cypriniformes	Cyprinidae	Abbottina	Abbottina rivularis	98.868	24.97
NJBA579-14	00915548	2012-10-06	KM610342	China	Yunnan	Baoshan	Longyang District	Xiaopingtian	Cypriniformes	Cyprinidae	Abbottina	Abbottina rivularis	98.868	24.97
NJBA646-14	00915658	2012-03-07	KM610335	China	Yunnan	Baoshan	Longling	Sangjiangkou	Cypriniformes	Cyprinidae	Abbottina	Abbottina rivularis	98.974	24.423
NJBA1112-14	ihb201310233	2013-05-18	KM610333	China	Yunnan	Baoshan	Longyang District	Xiaopingtian	Cypriniformes	Cyprinidae	Abbottina	Abbotina rivularis	98.868	24.97
NJBA1113-14	ihb201310234	2013-05-18	KM610332	China	Yunnan	Baoshan	Longyang District	Xiaopingtian	Cypriniformes	Cyprinidae	Abbottina	Abbotina rivularis	98.868	24.97
NJBA1114-14	ihb201310238	2013-05-18	KM610341	China	Yunnan	Baoshan	Longyang District	Xiaopingtian	Cypriniformes	Cyprinidae	Abbottina	Abbotina rivularis	98.868	24.97
NJBA1115-14	ihb201310241	2013-05-18	KM610340	China	Yunnan	Baoshan	Longyang District	Xiaopingtian	Cypriniformes	Cyprinidae	Abbottina	Abbotina rivularis	98.868	24.97
NJBA1116-14	ihb201310248	2013-05-18	KM610337	China	Yunnan	Baoshan	Longyang District	Xiaopingtian	Cypriniformes	Cyprinidae	Abbottina	Abbotina rivularis	98.868	24.97
NJBA820-14	anne0001	2013-05-18	KM610420	China	Yunnan	Baoshan	Longyang District	Xiaopingtian	Anguilliformes	Anguillidae	Anguilla	Anguilla nebulosa	98.868	24.97
NJBA821-14	anne0002	2013-05-18	KM610419	China	Yunnan	Baoshan	Longyang District	Xiaopingtian	Anguilliformes	Anguillidae	Anguilla	Anguilla nebulosa	98.868	24.97
NJBA822-14	anne0003	2013-05-18	KM610417	China	Yunnan	Baoshan	Longyang District	Xiaopingtian	Anguilliformes	Anguillidae	Anguilla	Anguilla nebulosa	98.868	24.97
NJBA823-14	anne0004	2013-05-18	KM610418	China	Yunnan	Baoshan	Longyang District	Xiaopingtian	Anguilliformes	Anguillidae	Anguilla	Anguilla nebulosa	98.868	24.97
NJBA091-14	0912044	2012-03-07	KM610431	China	Yunnan	Baoshan	Longling	Sangjiangkou	Cypriniformes	Cyprinidae	Barilius	Barilius caudiocellatus	98.974	24.423
NJBA083-14	0912016	2012-03-07	KM610427	China	Yunnan	Baoshan	Longling	Sangjiangkou	Cypriniformes	Cyprinidae	Barilius	Barilius caudiocellatus	98.974	24.423
NJBA084-14	0912021	2012-03-07	KM610426	China	Yunnan	Baoshan	Longling	Sangjiangkou	Cypriniformes	Cyprinidae	Barilius	Barilius caudiocellatus	98.974	24.423
NJBA087-14	0912035	2012-03-07	KM610430	China	Yunnan	Baoshan	Longling	Sangjiangkou	Cypriniformes	Cyprinidae	Barilius	Barilius caudiocellatus	98.974	24.423
NJBA082-14	0912015	2012-03-07	KM610429	China	Yunnan	Baoshan	Longling	Longzhen Bridge	Cypriniformes	Cyprinidae	Barilius	Barilius caudiocellatus	99.082	24.24
NJBA203-14	0912768	2012-03-07	KM610425	China	Yunnan	Baoshan	Longling	Longzhen Bridge	Cypriniformes	Cyprinidae	Barilius	Barilius caudiocellatus	99.082	24.24
NJBA079-14	0912010	2012-03-07	KM610432	China	Yunnan	Baoshan	Longling	Longzhen Bridge	Cypriniformes	Cyprinidae	Barilius	Barilius caudiocellatus	99.082	24.24
NJBA819-14	00916000	2012-10-07	KM610428	China	Yunnan	Baoshan	Longling	Longzhen Bridge	Cypriniformes	Cyprinidae	Barilius	Barilius caudiocellatus	99.082	24.24
NJBA577-14	00915545	2012-10-07	KM610423	China	Yunnan	Baoshan	Longyang District	Xiaopingtian	Siluriformes	Sisoridae	Bagarius	Bagarius yarrelli	98.868	24.97
NJBA1019-14	ihb201306029	2013-05-18	KM610422	China	Yunnan	Baoshan	Longling	Sangjiangkou	Siluriformes	Sisoridae	Bagarius	Bagarius yarrelli	98.974	24.423
NJBA1020-14	ihb201306030	2013-05-18	KM610424	China	Yunnan	Baoshan	Longling	Sangjiangkou	Siluriformes	Sisoridae	Bagarius	Bagarius yarrelli	98.974	24.423
NJBA1106-14	ihb201310220	2013-05-18	KM610421	China	Yunnan	Baoshan	Longyang District	Xiaopingtian	Siluriformes	Sisoridae	Bagarius	Bagarius yarrelli	98.868	24.97
NJBA194-14	0912744	2012-03-07	KC871095	China	Yunnan	Baoshan	Longling	Longzhen Bridge	Cypriniformes	Cobitidae	Botia	Botia rostrata	99.082	24.24
NJBA208-14	0912778	2012-03-07	KC871096	China	Yunnan	Baoshan	Longling	Longzhen Bridge	Cypriniformes	Cobitidae	Botia	Botia rostrata	99.082	24.24
NJBA193-14	0912743	2012-03-07	KC871097	China	Yunnan	Baoshan	Longling	Longzhen Bridge	Cypriniformes	Cobitidae	Botia	Botia rostrata	99.082	24.24
NJBA211-14	0912782	2012-03-07	KC871098	China	Yunnan	Baoshan	Longling	Longzhen Bridge	Cypriniformes	Cobitidae	Botia	Botia rostrata	99.082	24.24
NJBA216-14	0912792	2012-03-07	KC871099	China	Yunnan	Baoshan	Longling	Longzhen Bridge	Cypriniformes	Cobitidae	Botia	Botia rostrata	99.082	24.24
NJBA1111-14	ihb201310232	2013-05-18	KM610434	China	Yunnan	Baoshan	Longyang District	Xiaopingtian	Cypriniformes	Cobitidae	Botia	Botia rostrata	98.868	24.97
NJBA1122-14	ihb201310280	2013-05-18	KM610433	China	Yunnan	Baoshan	Longyang District	Xiaopingtian	Cypriniformes	Cobitidae	Botia	Botia rostrata	98.868	24.97
NJBA1117-14	ihb201310252	2013-05-18	KM610444	China	Yunnan	Baoshan	Longyang District	Xiaopingtian	Cypriniformes	Cyprinidae	Carassius	Carassius auratus auratus	98.868	24.97
NJBA1024-14	ihb201306034	2013-05-18	KM610439	China	Yunnan	Baoshan	Longling	Longzhen Bridge	Cypriniformes	Cyprinidae	Carassius	Carassius auratus auratus	99.082	24.24
NJBA923-14	ihb201305629	2013-05-18	KM610443	China	Yunnan	Nujiang Prefecture	Lushui	Liuku	Cypriniformes	Cyprinidae	Carassius	Carassius auratus auratus	98.852	25.855
NJBA292-14	0912955	2012-03-07	KM610446	China	Yunnan	Baoshan	Longyang District	Xiaopingtian	Cypriniformes	Cyprinidae	Carassius	Carassius auratus auratus	98.868	24.97
NJBA771-14	00915890	2012-10-06	KM610435	China	Yunnan	Baoshan	Longyang District	Xiaopingtian	Cypriniformes	Cyprinidae	Carassius	Carassius auratus auratus	98.868	24.97
NJBA793-14	00915915	2012-10-06	KM610440	China	Yunnan	Baoshan	Longyang District	Xiaopingtian	Cypriniformes	Cyprinidae	Carassius	Carassius auratus auratus	98.868	24.97
NJBA572-14	00915540	2012-10-06	KM610437	China	Yunnan	Baoshan	Longyang District	Xiaopingtian	Cypriniformes	Cyprinidae	Carassius	Carassius auratus auratus	98.868	24.97
NJBA567-14	00915534	2012-10-06	KM610436	China	Yunnan	Baoshan	Longyang District	Xiaopingtian	Cypriniformes	Cyprinidae	Carassius	Carassius auratus auratus	98.868	24.97
NJBA561-14	00915527	2012-10-06	KM610445	China	Yunnan	Baoshan	Longyang District	Xiaopingtian	Cypriniformes	Cyprinidae	Carassius	Carassius auratus auratus	98.868	24.97
NJBA564-14	00915531	2012-10-06	KM610441	China	Yunnan	Baoshan	Longyang District	Xiaopingtian	Cypriniformes	Cyprinidae	Carassius	Carassius auratus auratus	98.868	24.97
NJBA568-14	00915535	2012-10-06	KM610447	China	Yunnan	Baoshan	Longyang District	Xiaopingtian	Cypriniformes	Cyprinidae	Carassius	Carassius auratus auratus	98.868	24.97
NJBA594-14	00915563	2012-10-06	KM610442	China	Yunnan	Baoshan	Longyang District	Xiaopingtian	Cypriniformes	Cyprinidae	Carassius	Carassius auratus auratus	98.868	24.97
NJBA775-14	00915895	2012-10-06	KM610438	China	Yunnan	Baoshan	Longling	Longzhen Bridge	Cypriniformes	Cyprinidae	Carassius	Carassius auratus auratus	99.082	24.24
NJBA033-14	0909455	2012-03-07	KM610453	China	Yunnan	Baoshan	Longyang District	Xiaopingtian	Perciformes	Channidae	Channa	Channa gachua	98.868	24.97
NJBA043-14	0909465	2012-03-07	KM610463	China	Yunnan	Baoshan	Longyang District	Xiaopingtian	Perciformes	Channidae	Channa	Channa gachua	98.868	24.97
NJBA047-14	0909469	2012-03-07	KM610449	China	Yunnan	Baoshan	Longyang District	Xiaopingtian	Perciformes	Channidae	Channa	Channa gachua	98.868	24.97
NJBA044-14	0909466	2012-03-07	KM610468	China	Yunnan	Baoshan	Longyang District	Xiaopingtian	Perciformes	Channidae	Channa	Channa gachua	98.868	24.97
NJBA038-14	0909460	2012-03-07	KM610448	China	Yunnan	Baoshan	Longyang District	Xiaopingtian	Perciformes	Channidae	Channa	Channa gachua	98.868	24.97
NJBA061-14	0909489	2012-03-07	KM610456	China	Yunnan	Baoshan	Longyang District	Xiaopingtian	Perciformes	Channidae	Channa	Channa gachua	98.868	24.97
NJBA041-14	0909463	2012-03-07	KM610464	China	Yunnan	Baoshan	Longyang District	Xiaopingtian	Perciformes	Channidae	Channa	Channa gachua	98.868	24.97
NJBA072-14	0909512	2012-03-07	KM610467	China	Yunnan	Baoshan	Longyang District	Xiaopingtian	Perciformes	Channidae	Channa	Channa gachua	98.868	24.97
NJBA559-14	00915525	2012-10-07	KM610451	China	Yunnan	Baoshan	Longyang District	Xiaopingtian	Perciformes	Channidae	Channa	Channa gachua	98.868	24.97
NJBA587-14	00915556	2012-10-07	KM610462	China	Yunnan	Baoshan	Longyang District	Xiaopingtian	Perciformes	Channidae	Channa	Channa gachua	98.868	24.97
NJBA574-14	00915542	2012-10-07	KM610458	China	Yunnan	Baoshan	Longyang District	Xiaopingtian	Perciformes	Channidae	Channa	Channa gachua	98.868	24.97
NJBA590-14	00915559	2012-10-07	KM610465	China	Yunnan	Baoshan	Longyang District	Xiaopingtian	Perciformes	Channidae	Channa	Channa gachua	98.868	24.97
NJBA585-14	00915554	2012-10-07	KM610460	China	Yunnan	Baoshan	Longyang District	Xiaopingtian	Perciformes	Channidae	Channa	Channa gachua	98.868	24.97
NJBA586-14	00915555	2012-10-07	KM610461	China	Yunnan	Baoshan	Longyang District	Xiaopingtian	Perciformes	Channidae	Channa	Channa gachua	98.868	24.97
NJBA569-14	00915536	2012-10-07	KM610454	China	Yunnan	Baoshan	Longyang District	Xiaopingtian	Perciformes	Channidae	Channa	Channa gachua	98.868	24.97
NJBA581-14	00915550	2012-10-07	KM610459	China	Yunnan	Baoshan	Longyang District	Xiaopingtian	Perciformes	Channidae	Channa	Channa gachua	98.868	24.97
NJBA570-14	00915538	2012-10-07	KM610455	China	Yunnan	Baoshan	Longyang District	Xiaopingtian	Perciformes	Channidae	Channa	Channa gachua	98.868	24.97
NJBA592-14	00915561	2012-10-07	KM610466	China	Yunnan	Baoshan	Longyang District	Xiaopingtian	Perciformes	Channidae	Channa	Channa gachua	98.868	24.97
NJBA560-14	00915526	2012-10-07	KM610452	China	Yunnan	Baoshan	Longyang District	Xiaopingtian	Perciformes	Channidae	Channa	Channa gachua	98.868	24.97
NJBA573-14	00915541	2012-10-07	KM610457	China	Yunnan	Baoshan	Longyang District	Xiaopingtian	Perciformes	Channidae	Channa	Channa gachua	98.868	24.97
NJBA557-14	00915523	2012-10-07	KM610450	China	Yunnan	Baoshan	Longyang District	Xiaopingtian	Perciformes	Channidae	Channa	Channa gachua	98.868	24.97
NJBA1052-14	ihb201306241	2013-05-18	KM610469	China	Yunnan	Baoshan	Longling	Sangjiangkou	Siluriformes	Clariidae	Clarias	Clarias gariepinus	98.974	24.423
NJBA768-14	00915886	2012.08.04	KM610542	China	Yunnan	Baoshan	Longling	Sangjiangkou	Cypriniformes	Cyprinidae	Crossocheilus	Crossocheilus burmanicus	98.974	24.423
NJBA1041-14	ihb201306064	2013-05-18	KM610540	China	Yunnan	Baoshan	Longling	Longzhen Bridge	Cypriniformes	Cyprinidae	Crossocheilus	Crossocheilus burmanicus	99.082	24.24
NJBA1040-14	ihb201306060	2013-05-18	KM610541	China	Yunnan	Baoshan	Longling	Longzhen Bridge	Cypriniformes	Cyprinidae	Crossocheilus	Crossocheilus burmanicus	99.082	24.24
NJBA176-14	0912709	2012-03-07	KM610887	China	Yunnan	Baoshan	Longling	Sangjiangkou	Perciformes	Gobiidae	Rhinogobius	Rhinogobius giurinus	98.974	24.423
NJBA073-14	0909514	2012-03-07	KM610878	China	Yunnan	Baoshan	Longyang District	Xiaopingtian	Perciformes	Gobiidae	Rhinogobius	Rhinogobius giurinus	98.868	24.97
NJBA034-14	0909456	2012-03-07	KM610876	China	Yunnan	Baoshan	Longyang District	Xiaopingtian	Perciformes	Gobiidae	Rhinogobius	Rhinogobius giurinus	98.868	24.97
NJBA242-14	0912842	2012-03-07	KM610880	China	Yunnan	Baoshan	Longyang District	Mangkuan	Perciformes	Gobiidae	Rhinogobius	Rhinogobius giurinus	98.872	25.45
NJBA114-14	0912115	2012-03-07	KM610890	China	Yunnan	Baoshan	Longyang District	Mangkuan	Perciformes	Gobiidae	Rhinogobius	Rhinogobius giurinus	98.872	25.45
NJBA228-14	0912815	2012-03-07	KM610889	China	Yunnan	Baoshan	Longyang District	Mangkuan	Perciformes	Gobiidae	Rhinogobius	Rhinogobius giurinus	98.872	25.45
NJBA113-14	0912114	2012-03-07	KM610879	China	Yunnan	Baoshan	Longyang District	Mangkuan	Perciformes	Gobiidae	Rhinogobius	Rhinogobius giurinus	98.872	25.45
NJBA223-14	0912808	2012-03-07	KM610885	China	Yunnan	Baoshan	Longyang District	Mangkuan	Perciformes	Gobiidae	Rhinogobius	Rhinogobius giurinus	98.872	25.45
NJBA219-14	0912801	2012-03-07	KM610884	China	Yunnan	Baoshan	Longyang District	Mangkuan	Perciformes	Gobiidae	Rhinogobius	Rhinogobius giurinus	98.872	25.45
NJBA225-14	0912811	2012-03-07	KM610888	China	Yunnan	Baoshan	Longyang District	Mangkuan	Perciformes	Gobiidae	Rhinogobius	Rhinogobius giurinus	98.872	25.45
NJBA241-14	0912841	2012-03-07	KM610881	China	Yunnan	Baoshan	Longyang District	Mangkuan	Perciformes	Gobiidae	Rhinogobius	Rhinogobius giurinus	98.872	25.45
NJBA220-14	0912802	2012-03-07	KM610883	China	Yunnan	Baoshan	Longyang District	Mangkuan	Perciformes	Gobiidae	Rhinogobius	Rhinogobius giurinus	98.872	25.45
NJBA222-14	0912807	2012-03-07	KM610886	China	Yunnan	Baoshan	Longyang District	Mangkuan	Perciformes	Gobiidae	Rhinogobius	Rhinogobius giurinus	98.872	25.45
NJBA235-14	0912826	2012-03-07	KM610877	China	Yunnan	Baoshan	Longyang District	Mangkuan	Perciformes	Gobiidae	Rhinogobius	Rhinogobius giurinus	98.872	25.45
NJBA582-14	00915551	2012-10-07	KM610882	China	Yunnan	Baoshan	Longyang District	Xiaopingtian	Perciformes	Gobiidae	Rhinogobius	Rhinogobius giurinus	98.868	24.97
NJBA714-14	00915811	2012-10-07	KM610478	China	Yunnan	Nujiang Prefecture	Lushui	Liuku	Siluriformes	Sisoridae	Creteuchiloglanis	Creteuchiloglanis gongshanensis	98.852	25.855
NJBA348-14	0913073	2012-03-07	KM610482	China	Yunnan	Nujiang Prefecture	Gongshan	Puladi	Siluriformes	Sisoridae	Creteuchiloglanis	Creteuchiloglanis gongshanensis	98.728	27.668
NJBA302-14	0912973	2012-03-07	KM610470	China	Yunnan	Nujiang Prefecture	Fugong	County Areas	Siluriformes	Sisoridae	Creteuchiloglanis	Creteuchiloglanis gongshanensis	98.867	26.909
NJBA374-14	0913121	2012-03-07	KM610481	China	Yunnan	Nujiang Prefecture	Fugong	County Areas	Siluriformes	Sisoridae	Creteuchiloglanis	Creteuchiloglanis gongshanensis	98.867	26.909
NJBA536-14	0913980	2012-03-07	KM610479	China	Yunnan	Nujiang Prefecture	Lushui	Liuku	Siluriformes	Sisoridae	Creteuchiloglanis	Creteuchiloglanis gongshanensis	98.852	25.855
NJBA311-14	0912987	2012-03-07	KM610485	China	Yunnan	Nujiang Prefecture	Fugong	County Areas	Siluriformes	Sisoridae	Creteuchiloglanis	Creteuchiloglanis gongshanensis	98.867	26.909
NJBA299-14	0912966	2012-03-07	KM610471	China	Yunnan	Nujiang Prefecture	Fugong	County Areas	Siluriformes	Sisoridae	Creteuchiloglanis	Creteuchiloglanis gongshanensis	98.867	26.909
NJBA303-14	0912974	2012-03-07	KM610488	China	Yunnan	Nujiang Prefecture	Fugong	County Areas	Siluriformes	Sisoridae	Creteuchiloglanis	Creteuchiloglanis gongshanensis	98.867	26.909
NJBA320-14	0913015	2012-03-07	KM610484	China	Yunnan	Nujiang Prefecture	Fugong	County Areas	Siluriformes	Sisoridae	Creteuchiloglanis	Creteuchiloglanis gongshanensis	98.867	26.909
NJBA387-14	0913148	2012-03-07	KM610480	China	Yunnan	Nujiang Prefecture	Lushui	Liuku	Siluriformes	Sisoridae	Creteuchiloglanis	Creteuchiloglanis gongshanensis	98.852	25.855
NJBA338-14	0913050	2012-03-07	KM610483	China	Yunnan	Nujiang Prefecture	Gongshan	Puladi	Siluriformes	Sisoridae	Creteuchiloglanis	Creteuchiloglanis gongshanensis	98.728	27.668
NJBA516-14	0913910	2012-03-07	KM610477	China	Yunnan	Nujiang Prefecture	Fugong	County Areas	Siluriformes	Sisoridae	Creteuchiloglanis	Creteuchiloglanis gongshanensis	98.867	26.909
NJBA305-14	0912979	2012-03-07	KM610486	China	Yunnan	Nujiang Prefecture	Fugong	County Areas	Siluriformes	Sisoridae	Creteuchiloglanis	Creteuchiloglanis gongshanensis	98.867	26.909
NJBA297-14	0912964	2012-03-07	KM610472	China	Yunnan	Nujiang Prefecture	Fugong	County Areas	Siluriformes	Sisoridae	Creteuchiloglanis	Creteuchiloglanis gongshanensis	98.867	26.909
NJBA304-14	0912978	2012-03-07	KM610487	China	Yunnan	Nujiang Prefecture	Fugong	County Areas	Siluriformes	Sisoridae	Creteuchiloglanis	Creteuchiloglanis gongshanensis	98.867	26.909
NJBA927-14	ihb201305636	2013-06-08	KM610476	China	Yunnan	Nujiang Prefecture	Fugong	Pihe	Siluriformes	Sisoridae	Creteuchiloglanis	Creteuchiloglanis gongshanensis	98.903	26.486
NJBA928-14	ihb201305637	2013-06-08	KM610475	China	Yunnan	Nujiang Prefecture	Fugong	Pihe	Siluriformes	Sisoridae	Creteuchiloglanis	Creteuchiloglanis gongshanensis	98.903	26.486
NJBA931-14	ihb201305640	2013-06-08	KM610474	China	Yunnan	Nujiang Prefecture	Fugong	Pihe	Siluriformes	Sisoridae	Creteuchiloglanis	Creteuchiloglanis gongshanensis	98.903	26.486
NJBA932-14	ihb201305642	2013-06-08	KM610473	China	Yunnan	Nujiang Prefecture	Fugong	Pihe	Siluriformes	Sisoridae	Creteuchiloglanis	Creteuchiloglanis gongshanensis	98.903	26.486
NJBA525-14	0913931	2012-03-07	KM610530	China	Yunnan	Nujiang Prefecture	Fugong	County Areas	Siluriformes	Sisoridae	Creteuchiloglanis	Creteuchiloglanis macropterus	98.867	26.909
NJBA522-14	0913923	2012-03-07	KM610490	China	Yunnan	Nujiang Prefecture	Fugong	County Areas	Siluriformes	Sisoridae	Creteuchiloglanis	Creteuchiloglanis macropterus	98.867	26.909
NJBA735-14	00915838	2012-10-07	KM610489	China	Yunnan	Nujiang Prefecture	Fugong	County Areas	Siluriformes	Sisoridae	Creteuchiloglanis	Creteuchiloglanis macropterus	98.867	26.909
NJBA719-14	00915817	2012-10-07	KM610536	China	Yunnan	Nujiang Prefecture	Lushui	Liuku	Siluriformes	Sisoridae	Creteuchiloglanis	Creteuchiloglanis macropterus	98.852	25.855
NJBA392-14	0913161	2012-03-07	KM610492	China	Yunnan	Nujiang Prefecture	Fugong	County Areas	Siluriformes	Sisoridae	Creteuchiloglanis	Creteuchiloglanis macropterus	98.867	26.909
NJBA390-14	0913158	2012-03-07	KM610511	China	Yunnan	Nujiang Prefecture	Lushui	Liuku	Siluriformes	Sisoridae	Creteuchiloglanis	Creteuchiloglanis macropterus	98.852	25.855
NJBA389-14	0913152	2012-03-07	KM610509	China	Yunnan	Nujiang Prefecture	Lushui	Liuku	Siluriformes	Sisoridae	Creteuchiloglanis	Creteuchiloglanis macropterus	98.852	25.855
NJBA388-14	0913150	2012-03-07	KM610508	China	Yunnan	Nujiang Prefecture	Lushui	Liuku	Siluriformes	Sisoridae	Creteuchiloglanis	Creteuchiloglanis macropterus	98.852	25.855
NJBA391-14	0913159	2012-03-07	KM610520	China	Yunnan	Nujiang Prefecture	Lushui	Liuku	Siluriformes	Sisoridae	Creteuchiloglanis	Creteuchiloglanis macropterus	98.852	25.855
NJBA386-14	0913144	2012-03-07	KM610506	China	Yunnan	Nujiang Prefecture	Lushui	Liuku	Siluriformes	Sisoridae	Creteuchiloglanis	Creteuchiloglanis macropterus	98.852	25.855
NJBA520-14	0913918	2012-03-07	KM610491	China	Yunnan	Nujiang Prefecture	Fugong	County Areas	Siluriformes	Sisoridae	Creteuchiloglanis	Creteuchiloglanis macropterus	98.867	26.909
NJBA512-14	0913903	2012-03-07	KM610534	China	Yunnan	Nujiang Prefecture	Fugong	County Areas	Siluriformes	Sisoridae	Creteuchiloglanis	Creteuchiloglanis macropterus	98.867	26.909
NJBA523-14	0913926	2012-03-07	KM610531	China	Yunnan	Nujiang Prefecture	Fugong	County Areas	Siluriformes	Sisoridae	Creteuchiloglanis	Creteuchiloglanis macropterus	98.867	26.909
NJBA678-14	00915721	2012-10-07	KM610526	China	Yunnan	Nujiang Prefecture	Lushui	Liuku	Siluriformes	Sisoridae	Creteuchiloglanis	Creteuchiloglanis macropterus	98.852	25.855
NJBA658-14	00915700	2012-10-07	KM610519	China	Yunnan	Nujiang Prefecture	Lushui	Liuku	Siluriformes	Sisoridae	Creteuchiloglanis	Creteuchiloglanis macropterus	98.852	25.855
NJBA679-14	00915722	2012-10-07	KM610527	China	Yunnan	Nujiang Prefecture	Lushui	Liuku	Siluriformes	Sisoridae	Creteuchiloglanis	Creteuchiloglanis macropterus	98.852	25.855
NJBA703-14	00915794	2012-10-07	KM610539	China	Yunnan	Nujiang Prefecture	Lushui	Liuku	Siluriformes	Sisoridae	Creteuchiloglanis	Creteuchiloglanis macropterus	98.852	25.855
NJBA661-14	00915703	2012-10-07	KM610523	China	Yunnan	Nujiang Prefecture	Lushui	Liuku	Siluriformes	Sisoridae	Creteuchiloglanis	Creteuchiloglanis macropterus	98.852	25.855
NJBA676-14	00915719	2012-10-07	KM610525	China	Yunnan	Nujiang Prefecture	Lushui	Liuku	Siluriformes	Sisoridae	Creteuchiloglanis	Creteuchiloglanis macropterus	98.852	25.855
NJBA660-14	00915702	2012-10-07	KM610522	China	Yunnan	Nujiang Prefecture	Lushui	Liuku	Siluriformes	Sisoridae	Creteuchiloglanis	Creteuchiloglanis macropterus	98.852	25.855
NJBA656-14	00915698	2012-10-07	KM610507	China	Yunnan	Nujiang Prefecture	Lushui	Liuku	Siluriformes	Sisoridae	Creteuchiloglanis	Creteuchiloglanis macropterus	98.852	25.855
NJBA659-14	00915701	2012-10-07	KM610521	China	Yunnan	Nujiang Prefecture	Lushui	Liuku	Siluriformes	Sisoridae	Creteuchiloglanis	Creteuchiloglanis macropterus	98.852	25.855
NJBA657-14	00915699	2012-10-07	KM610510	China	Yunnan	Nujiang Prefecture	Lushui	Liuku	Siluriformes	Sisoridae	Creteuchiloglanis	Creteuchiloglanis macropterus	98.852	25.855
NJBA702-14	00915792	2012-10-07	KM610538	China	Yunnan	Nujiang Prefecture	Lushui	Liuku	Siluriformes	Sisoridae	Creteuchiloglanis	Creteuchiloglanis macropterus	98.852	25.855
NJBA700-14	00915784	2012-10-07	KM610532	China	Yunnan	Nujiang Prefecture	Lushui	Liuku	Siluriformes	Sisoridae	Creteuchiloglanis	Creteuchiloglanis macropterus	98.852	25.855
NJBA926-14	ihb201305634	2013-06-08	KM610502	China	Yunnan	Nujiang Prefecture	Fugong	Pihe	Siluriformes	Sisoridae	Creteuchiloglanis	Creteuchiloglanis macropterus	98.903	26.486
NJBA929-14	ihb201305638	2013-06-08	KM610501	China	Yunnan	Nujiang Prefecture	Fugong	Pihe	Siluriformes	Sisoridae	Creteuchiloglanis	Creteuchiloglanis macropterus	98.903	26.486
NJBA930-14	ihb201305639	2013-06-08	KM610500	China	Yunnan	Nujiang Prefecture	Fugong	Pihe	Siluriformes	Sisoridae	Creteuchiloglanis	Creteuchiloglanis macropterus	98.903	26.486
NJBA933-14	ihb201305643	2013-06-08	KM610499	China	Yunnan	Nujiang Prefecture	Fugong	Pihe	Siluriformes	Sisoridae	Creteuchiloglanis	Creteuchiloglanis macropterus	98.903	26.486
NJBA934-14	ihb201305644	2013-06-08	KM610498	China	Yunnan	Nujiang Prefecture	Fugong	Pihe	Siluriformes	Sisoridae	Creteuchiloglanis	Creteuchiloglanis macropterus	98.903	26.486
NJBA935-14	ihb201305646	2013-06-08	KM610497	China	Yunnan	Nujiang Prefecture	Fugong	Pihe	Siluriformes	Sisoridae	Creteuchiloglanis	Creteuchiloglanis macropterus	98.903	26.486
NJBA939-14	ihb201305667	2013-06-08	KM610494	China	Yunnan	Nujiang Prefecture	Fugong	Pihe	Siluriformes	Sisoridae	Creteuchiloglanis	Creteuchiloglanis macropterus	98.903	26.486
NJBA940-14	ihb201305668	2013-06-08	KM610493	China	Yunnan	Nujiang Prefecture	Fugong	Pihe	Siluriformes	Sisoridae	Creteuchiloglanis	Creteuchiloglanis macropterus	98.903	26.486
NJBA952-14	ihb201305715	2013-06-08	KM610535	China	Yunnan	Nujiang Prefecture	Fugong	Pihe	Siluriformes	Sisoridae	Creteuchiloglanis	Creteuchiloglanis macropterus	98.903	26.486
NJBA953-14	ihb201305716	2013-06-08	KM610533	China	Yunnan	Nujiang Prefecture	Fugong	Pihe	Siluriformes	Sisoridae	Creteuchiloglanis	Creteuchiloglanis macropterus	98.903	26.486
NJBA954-14	ihb201305717	2013-06-08	KM610524	China	Yunnan	Nujiang Prefecture	Fugong	Pihe	Siluriformes	Sisoridae	Creteuchiloglanis	Creteuchiloglanis macropterus	98.903	26.486
NJBA955-14	ihb201305718	2013-06-08	KM610529	China	Yunnan	Nujiang Prefecture	Fugong	Pihe	Siluriformes	Sisoridae	Creteuchiloglanis	Creteuchiloglanis macropterus	98.903	26.486
NJBA1003-14	ihb201305785	2013-06-08	KM610512	China	Yunnan	Nujiang Prefecture	Fugong	Pihe	Siluriformes	Sisoridae	Creteuchiloglanis	Creteuchiloglanis macropterus	98.903	26.486
NJBA1004-14	ihb201305786	2013-06-08	KM610513	China	Yunnan	Nujiang Prefecture	Fugong	Pihe	Siluriformes	Sisoridae	Creteuchiloglanis	Creteuchiloglanis macropterus	98.903	26.486
NJBA1005-14	ihb201305787	2013-06-08	KM610514	China	Yunnan	Nujiang Prefecture	Fugong	Pihe	Siluriformes	Sisoridae	Creteuchiloglanis	Creteuchiloglanis macropterus	98.903	26.486
NJBA1006-14	ihb201305788	2013-06-08	KM610515	China	Yunnan	Nujiang Prefecture	Fugong	Pihe	Siluriformes	Sisoridae	Creteuchiloglanis	Creteuchiloglanis macropterus	98.903	26.486
NJBA1007-14	ihb201305789	2013-06-08	KM610516	China	Yunnan	Nujiang Prefecture	Fugong	Pihe	Siluriformes	Sisoridae	Creteuchiloglanis	Creteuchiloglanis macropterus	98.903	26.486
NJBA1016-14	ihb201305798	2013-06-08	KM610517	China	Yunnan	Nujiang Prefecture	Fugong	Pihe	Siluriformes	Sisoridae	Creteuchiloglanis	Creteuchiloglanis macropterus	98.903	26.486
NJBA1017-14	ihb201305800	2013-06-08	KM610518	China	Yunnan	Nujiang Prefecture	Fugong	Pihe	Siluriformes	Sisoridae	Creteuchiloglanis	Creteuchiloglanis macropterus	98.903	26.486
NJBA1054-14	ihb201306243	2013-06-08	KM610505	China	Yunnan	Baoshan	Longyang District	Mangliu River	Siluriformes	Sisoridae	Creteuchiloglanis	Creteuchiloglanis macropterus	98.841	25.459
NJBA1055-14	ihb201306244	2013-06-08	KM610504	China	Yunnan	Baoshan	Longyang District	Mangliu River	Siluriformes	Sisoridae	Creteuchiloglanis	Creteuchiloglanis macropterus	98.841	25.459
NJBA1056-14	ihb201306245	2013-06-08	KM610503	China	Yunnan	Baoshan	Longyang District	Mangliu River	Siluriformes	Sisoridae	Creteuchiloglanis	Creteuchiloglanis macropterus	98.841	25.459
NJBA1059-14	ihb201306248	2013-06-08	KM610496	China	Yunnan	Baoshan	Longyang District	Mangliu River	Siluriformes	Sisoridae	Creteuchiloglanis	Creteuchiloglanis macropterus	98.841	25.459
NJBA1060-14	ihb201306249	2013-06-08	KM610495	China	Yunnan	Baoshan	Longyang District	Mangliu River	Siluriformes	Sisoridae	Creteuchiloglanis	Creteuchiloglanis macropterus	98.841	25.459
NJBA1069-14	ihb201308846	2013-06-08	KM610528	China	Yunnan	Baoshan	Longyang District	Kongguang village	Siluriformes	Sisoridae	Creteuchiloglanis	Creteuchiloglanis macropterus	98.853	25.312
NJBA1139-14	ihbL10	2013-06-08	KM610537	China	Yunnan	Nujiang Prefecture	Fugong	County Areas	Siluriformes	Sisoridae	Creteuchiloglanis	Creteuchiloglanis macropterus	98.867	26.909
NJBA1021-14	ihb201306031	2013-05-18	KM610543	China	Yunnan	Baoshan	Longling	Sangjiangkou	Cypriniformes	Cyprinidae	Cyprinus	Cyprinus carpio	98.974	24.423
NJBA1051-14	ihb201306240	2013-05-18	KM610546	China	Yunnan	Baoshan	Longling	Sangjiangkou	Cypriniformes	Cyprinidae	Cyprinus	Cyprinus carpio	98.974	24.423
NJBA690-14	00915744	2012-10-06	KM610545	China	Yunnan	Baoshan	Longling	Sangjiangkou	Cypriniformes	Cyprinidae	Cyprinus	Cyprinus carpio	98.974	24.423
NJBA790-14	00915912	2012-10-06	KM610544	China	Yunnan	Baoshan	Longyang District	Xiaopingtian	Cypriniformes	Cyprinidae	Cyprinus	Cyprinus carpio	98.868	24.97
NJBA285-14	0912944	2012-03-07	KM610547	China	Yunnan	Baoshan	Longyang District	Xiaopingtian	Cypriniformes	Cyprinidae	Cyprinus	Cyprinus carpio	98.868	24.97
NJBA635-14	00915631	2012-10-07	KM610558	China	Yunnan	Baoshan	Longyang District	Xiaopingtian	Cypriniformes	Cyprinidae	Danio	Danio shanensis	98.868	24.97
NJBA648-14	00915661	2012-10-07	KM610552	China	Yunnan	Baoshan	Longyang District	Xiaopingtian	Cypriniformes	Cyprinidae	Danio	Danio shanensis	98.868	24.97
NJBA645-14	00915657	2012-10-07	KM610548	China	Yunnan	Baoshan	Longyang District	Xiaopingtian	Cypriniformes	Cyprinidae	Danio	Danio shanensis	98.868	24.97
NJBA631-14	00915614	2012-10-07	KM610556	China	Yunnan	Baoshan	Longyang District	Xiaopingtian	Cypriniformes	Cyprinidae	Danio	Danio shanensis	98.868	24.97
NJBA555-14	0914187	2012-10-07	KM610550	China	Yunnan	Baoshan	Longyang District	Xiaopingtian	Cypriniformes	Cyprinidae	Danio	Danio shanensis	98.868	24.97
NJBA553-14	0914174	2012-10-07	KM610553	China	Yunnan	Baoshan	Longyang District	Xiaopingtian	Cypriniformes	Cyprinidae	Danio	Danio shanensis	98.868	24.97
NJBA647-14	00915659	2012-10-07	KM610549	China	Yunnan	Baoshan	Longyang District	Xiaopingtian	Cypriniformes	Cyprinidae	Danio	Danio shanensis	98.868	24.97
NJBA554-14	0914182	2012-10-07	KM610551	China	Yunnan	Baoshan	Longyang District	Xiaopingtian	Cypriniformes	Cyprinidae	Danio	Danio shanensis	98.868	24.97
NJBA571-14	00915539	2012-10-07	KM610555	China	Yunnan	Baoshan	Longyang District	Xiaopingtian	Cypriniformes	Cyprinidae	Danio	Danio shanensis	98.868	24.97
NJBA578-14	00915546	2012-10-07	KM610559	China	Yunnan	Baoshan	Longyang District	Xiaopingtian	Cypriniformes	Cyprinidae	Danio	Danio shanensis	98.868	24.97
NJBA552-14	0914171	2012-10-07	KM610554	China	Yunnan	Baoshan	Longyang District	Xiaopingtian	Cypriniformes	Cyprinidae	Danio	Danio shanensis	98.868	24.97
NJBA632-14	00915622	2012-10-07	KM610557	China	Yunnan	Baoshan	Longyang District	Xiaopingtian	Cypriniformes	Cyprinidae	Danio	Danio shanensis	98.868	24.97
NJBA243-14	0912843	2012-03-07	KM610371	China	Yunnan	Baoshan	Longyang District	Xiaopingtian	Cypriniformes	Cyprinidae	Akrokolioplax	Akrokolioplax bicornis	98.868	24.97
NJBA088-14	0912037	2012-03-07	KM610376	China	Yunnan	Baoshan	Longling	Sangjiangkou	Cypriniformes	Cyprinidae	Akrokolioplax	Akrokolioplax bicornis	98.974	24.423
NJBA192-14	0912740	2012-03-07	KM610357	China	Yunnan	Baoshan	Longling	Sangjiangkou	Cypriniformes	Cyprinidae	Akrokolioplax	Akrokolioplax bicornis	98.974	24.423
NJBA209-14	0912779	2012-03-07	KM610353	China	Yunnan	Baoshan	Longling	Sangjiangkou	Cypriniformes	Cyprinidae	Akrokolioplax	Akrokolioplax bicornis	98.974	24.423
NJBA480-14	0913829	2012-03-07	KM610387	China	Yunnan	Baoshan	Longling	Sangjiangkou	Cypriniformes	Cyprinidae	Akrokolioplax	Akrokolioplax bicornis	98.974	24.423
NJBA185-14	0912722	2012-03-07	KM610358	China	Yunnan	Baoshan	Longling	Sangjiangkou	Cypriniformes	Cyprinidae	Akrokolioplax	Akrokolioplax bicornis	98.974	24.423
NJBA160-14	0912658	2012-03-07	KM610372	China	Yunnan	Baoshan	Longling	Sangjiangkou	Cypriniformes	Cyprinidae	Akrokolioplax	Akrokolioplax bicornis	98.974	24.423
NJBA205-14	0912771	2012-03-07	KM610355	China	Yunnan	Baoshan	Longling	Sangjiangkou	Cypriniformes	Cyprinidae	Akrokolioplax	Akrokolioplax bicornis	98.974	24.423
NJBA039-14	0909461	2012-03-07	KM610377	China	Yunnan	Baoshan	Longyang District	Xiaopingtian	Cypriniformes	Cyprinidae	Akrokolioplax	Akrokolioplax bicornis	98.868	24.97
NJBA076-14	0911214	2012-03-07	KM610375	China	Yunnan	Baoshan	Longyang District	Xiaopingtian	Cypriniformes	Cyprinidae	Akrokolioplax	Akrokolioplax bicornis	98.868	24.97
NJBA063-14	0909491	2012-03-07	KM610366	China	Yunnan	Baoshan	Longyang District	Xiaopingtian	Cypriniformes	Cyprinidae	Akrokolioplax	Akrokolioplax bicornis	98.868	24.97
NJBA037-14	0909459	2012-03-07	KM610378	China	Yunnan	Baoshan	Longyang District	Xiaopingtian	Cypriniformes	Cyprinidae	Akrokolioplax	Akrokolioplax bicornis	98.868	24.97
NJBA068-14	0909499	2012-03-07	KM610367	China	Yunnan	Baoshan	Longyang District	Xiaopingtian	Cypriniformes	Cyprinidae	Akrokolioplax	Akrokolioplax bicornis	98.868	24.97
NJBA070-14	0909501	2012-03-07	KM610373	China	Yunnan	Baoshan	Longyang District	Xiaopingtian	Cypriniformes	Cyprinidae	Akrokolioplax	Akrokolioplax bicornis	98.868	24.97
NJBA053-14	0909478	2012-03-07	KM610364	China	Yunnan	Baoshan	Longyang District	Xiaopingtian	Cypriniformes	Cyprinidae	Akrokolioplax	Akrokolioplax bicornis	98.868	24.97
NJBA035-14	0909457	2012-03-07	KM610379	China	Yunnan	Baoshan	Longyang District	Xiaopingtian	Cypriniformes	Cyprinidae	Akrokolioplax	Akrokolioplax bicornis	98.868	24.97
NJBA251-14	0912860	2012-03-07	KM610370	China	Yunnan	Baoshan	Longyang District	Xiaopingtian	Cypriniformes	Cyprinidae	Akrokolioplax	Akrokolioplax bicornis	98.868	24.97
NJBA281-14	0912937	2012-03-07	KM610415	China	Yunnan	Baoshan	Longyang District	Xiaopingtian	Cypriniformes	Cyprinidae	Akrokolioplax	Akrokolioplax bicornis	98.868	24.97
NJBA275-14	0912931	2012-03-07	KM610359	China	Yunnan	Baoshan	Longyang District	Xiaopingtian	Cypriniformes	Cyprinidae	Akrokolioplax	Akrokolioplax bicornis	98.868	24.97
NJBA268-14	0912919	2012-03-07	KM610354	China	Yunnan	Baoshan	Longyang District	Xiaopingtian	Cypriniformes	Cyprinidae	Akrokolioplax	Akrokolioplax bicornis	98.868	24.97
NJBA272-14	0912927	2012-03-07	KM610362	China	Yunnan	Baoshan	Longyang District	Xiaopingtian	Cypriniformes	Cyprinidae	Akrokolioplax	Akrokolioplax bicornis	98.868	24.97
NJBA279-14	0912935	2012-03-07	KM610416	China	Yunnan	Baoshan	Longyang District	Xiaopingtian	Cypriniformes	Cyprinidae	Akrokolioplax	Akrokolioplax bicornis	98.868	24.97
NJBA278-14	0912934	2012-03-07	KM610356	China	Yunnan	Baoshan	Longyang District	Xiaopingtian	Cypriniformes	Cyprinidae	Akrokolioplax	Akrokolioplax bicornis	98.868	24.97
NJBA048-14	0909471	2012-03-07	KM610363	China	Yunnan	Baoshan	Longyang District	Xiaopingtian	Cypriniformes	Cyprinidae	Akrokolioplax	Akrokolioplax bicornis	98.868	24.97
NJBA227-14	0912814	2012-03-07	KM610346	China	Yunnan	Baoshan	Longyang District	Xiaopingtian	Cypriniformes	Cyprinidae	Akrokolioplax	Akrokolioplax bicornis	98.868	24.97
NJBA255-14	0912868	2012-03-07	KM610348	China	Yunnan	Baoshan	Longyang District	Xiaopingtian	Cypriniformes	Cyprinidae	Akrokolioplax	Akrokolioplax bicornis	98.868	24.97
NJBA246-14	0912850	2012-03-07	KM610369	China	Yunnan	Baoshan	Longyang District	Xiaopingtian	Cypriniformes	Cyprinidae	Akrokolioplax	Akrokolioplax bicornis	98.868	24.97
NJBA273-14	0912929	2012-03-07	KM610361	China	Yunnan	Baoshan	Longyang District	Xiaopingtian	Cypriniformes	Cyprinidae	Akrokolioplax	Akrokolioplax bicornis	98.868	24.97
NJBA125-14	0912166	2012-03-07	KM610374	China	Yunnan	Baoshan	Longyang District	Xiaopingtian	Cypriniformes	Cyprinidae	Akrokolioplax	Akrokolioplax bicornis	98.868	24.97
NJBA260-14	0912892	2012-03-07	KM610351	China	Yunnan	Baoshan	Longyang District	Xiaopingtian	Cypriniformes	Cyprinidae	Akrokolioplax	Akrokolioplax bicornis	98.868	24.97
NJBA240-14	0912840	2012-03-07	KM610345	China	Yunnan	Baoshan	Longyang District	Xiaopingtian	Cypriniformes	Cyprinidae	Akrokolioplax	Akrokolioplax bicornis	98.868	24.97
NJBA270-14	0912924	2012-03-07	KM610414	China	Yunnan	Baoshan	Longyang District	Xiaopingtian	Cypriniformes	Cyprinidae	Akrokolioplax	Akrokolioplax bicornis	98.868	24.97
NJBA252-14	0912862	2012-03-07	KM610368	China	Yunnan	Baoshan	Longyang District	Xiaopingtian	Cypriniformes	Cyprinidae	Akrokolioplax	Akrokolioplax bicornis	98.868	24.97
NJBA009-14	0909416	2012-03-07	KM610385	China	Yunnan	Baoshan	Longyang District	Xiaopingtian	Cypriniformes	Cyprinidae	Akrokolioplax	Akrokolioplax bicornis	98.868	24.97
NJBA062-14	0909490	2012-03-07	KM610365	China	Yunnan	Baoshan	Longyang District	Xiaopingtian	Cypriniformes	Cyprinidae	Akrokolioplax	Akrokolioplax bicornis	98.868	24.97
NJBA382-14	0913135	2012-03-07	KM610352	China	Yunnan	Baoshan	Lushui	Liuku	Cypriniformes	Cyprinidae	Akrokolioplax	Akrokolioplax bicornis	98.852	25.855
NJBA381-14	0913134	2012-03-07	KM610350	China	Yunnan	Baoshan	Lushui	Liuku	Cypriniformes	Cyprinidae	Akrokolioplax	Akrokolioplax bicornis	98.852	25.855
NJBA468-14	0913357	2012-03-07	KM610396	China	Yunnan	Baoshan	Lushui	Liuku	Cypriniformes	Cyprinidae	Akrokolioplax	Akrokolioplax bicornis	98.852	25.855
NJBA804-14	00915961	2012-10-07	KM610405	China	Yunnan	Baoshan	Longyang District	Xiaopingtian	Cypriniformes	Cyprinidae	Akrokolioplax	Akrokolioplax bicornis	98.868	24.97
NJBA802-14	00915959	2012-10-07	KM610403	China	Yunnan	Baoshan	Longyang District	Xiaopingtian	Cypriniformes	Cyprinidae	Akrokolioplax	Akrokolioplax bicornis	98.868	24.97
NJBA801-14	00915958	2012-10-07	KM610402	China	Yunnan	Baoshan	Longyang District	Xiaopingtian	Cypriniformes	Cyprinidae	Akrokolioplax	Akrokolioplax bicornis	98.868	24.97
NJBA806-14	00915966	2012-10-07	KM610407	China	Yunnan	Baoshan	Longyang District	Xiaopingtian	Cypriniformes	Cyprinidae	Akrokolioplax	Akrokolioplax bicornis	98.868	24.97
NJBA800-14	00915957	2012-10-07	KM610401	China	Yunnan	Baoshan	Longyang District	Xiaopingtian	Cypriniformes	Cyprinidae	Akrokolioplax	Akrokolioplax bicornis	98.868	24.97
NJBA755-14	00915871	2012-10-07	KM610384	China	Yunnan	Baoshan	Longyang District	Xiaopingtian	Cypriniformes	Cyprinidae	Akrokolioplax	Akrokolioplax bicornis	98.868	24.97
NJBA808-14	00915968	2012-10-07	KM610409	China	Yunnan	Baoshan	Longyang District	Xiaopingtian	Cypriniformes	Cyprinidae	Akrokolioplax	Akrokolioplax bicornis	98.868	24.97
NJBA799-14	00915954	2012-10-07	KM610400	China	Yunnan	Baoshan	Longyang District	Xiaopingtian	Cypriniformes	Cyprinidae	Akrokolioplax	Akrokolioplax bicornis	98.868	24.97
NJBA810-14	00915973	2012-10-07	KM610411	China	Yunnan	Baoshan	Longyang District	Xiaopingtian	Cypriniformes	Cyprinidae	Akrokolioplax	Akrokolioplax bicornis	98.868	24.97
NJBA803-14	00915960	2012-10-07	KM610404	China	Yunnan	Baoshan	Longyang District	Xiaopingtian	Cypriniformes	Cyprinidae	Akrokolioplax	Akrokolioplax bicornis	98.868	24.97
NJBA805-14	00915964	2012-10-07	KM610406	China	Yunnan	Baoshan	Longyang District	Xiaopingtian	Cypriniformes	Cyprinidae	Akrokolioplax	Akrokolioplax bicornis	98.868	24.97
NJBA798-14	00915951	2012-10-07	KM610399	China	Yunnan	Baoshan	Longyang District	Xiaopingtian	Cypriniformes	Cyprinidae	Akrokolioplax	Akrokolioplax bicornis	98.868	24.97
NJBA556-14	00915071	2012-10-07	KM610344	China	Yunnan	Baoshan	Longyang District	Xiaopingtian	Cypriniformes	Cyprinidae	Akrokolioplax	Akrokolioplax bicornis	98.868	24.97
NJBA757-14	00915873	2012-10-07	KM610386	China	Yunnan	Baoshan	Longyang District	Xiaopingtian	Cypriniformes	Cyprinidae	Akrokolioplax	Akrokolioplax bicornis	98.868	24.97
NJBA809-14	00915970	2012-10-07	KM610410	China	Yunnan	Baoshan	Longyang District	Xiaopingtian	Cypriniformes	Cyprinidae	Akrokolioplax	Akrokolioplax bicornis	98.868	24.97
NJBA753-14	00915869	2012-10-07	KM610382	China	Yunnan	Baoshan	Longyang District	Xiaopingtian	Cypriniformes	Cyprinidae	Akrokolioplax	Akrokolioplax bicornis	98.868	24.97
NJBA752-14	00915868	2012-10-07	KM610381	China	Yunnan	Baoshan	Longyang District	Xiaopingtian	Cypriniformes	Cyprinidae	Akrokolioplax	Akrokolioplax bicornis	98.868	24.97
NJBA807-14	00915967	2012-10-07	KM610408	China	Yunnan	Baoshan	Longyang District	Xiaopingtian	Cypriniformes	Cyprinidae	Akrokolioplax	Akrokolioplax bicornis	98.868	24.97
NJBA815-14	00915996	2012-10-07	KM610360	China	Yunnan	Baoshan	Longyang District	Xiaopingtian	Cypriniformes	Cyprinidae	Akrokolioplax	Akrokolioplax bicornis	98.868	24.97
NJBA751-14	00915867	2012-10-07	KM610380	China	Yunnan	Baoshan	Longyang District	Xiaopingtian	Cypriniformes	Cyprinidae	Akrokolioplax	Akrokolioplax bicornis	98.868	24.97
NJBA813-14	00915994	2012-10-07	KM610413	China	Yunnan	Baoshan	Longyang District	Xiaopingtian	Cypriniformes	Cyprinidae	Akrokolioplax	Akrokolioplax bicornis	98.868	24.97
NJBA762-14	00915879	2012-10-07	KM610388	China	Yunnan	Baoshan	Longling	Sangjiangkou	Cypriniformes	Cyprinidae	Akrokolioplax	Akrokolioplax bicornis	98.974	24.423
NJBA770-14	00915888	2012-10-07	KM610392	China	Yunnan	Baoshan	Longling	Sangjiangkou	Cypriniformes	Cyprinidae	Akrokolioplax	Akrokolioplax bicornis	98.974	24.423
NJBA774-14	00915893	2012-10-07	KM610349	China	Yunnan	Baoshan	Longling	Sangjiangkou	Cypriniformes	Cyprinidae	Akrokolioplax	Akrokolioplax bicornis	98.974	24.423
NJBA766-14	00915883	2012-10-07	KM610389	China	Yunnan	Baoshan	Longling	Sangjiangkou	Cypriniformes	Cyprinidae	Akrokolioplax	Akrokolioplax bicornis	98.974	24.423
NJBA754-14	00915870	2012-10-07	KM610383	China	Yunnan	Baoshan	Longling	Longzhen Bridge	Cypriniformes	Cyprinidae	Akrokolioplax	Akrokolioplax bicornis	99.082	24.24
NJBA777-14	00915898	2012-10-07	KM610347	China	Yunnan	Baoshan	Longling	Longzhen Bridge	Cypriniformes	Cyprinidae	Akrokolioplax	Akrokolioplax bicornis	99.082	24.24
NJBA767-14	00915884	2012-10-07	KM610390	China	Yunnan	Baoshan	Longling	Longzhen Bridge	Cypriniformes	Cyprinidae	Akrokolioplax	Akrokolioplax bicornis	99.082	24.24
NJBA769-14	00915887	2012-10-07	KM610391	China	Yunnan	Baoshan	Longling	Longzhen Bridge	Cypriniformes	Cyprinidae	Akrokolioplax	Akrokolioplax bicornis	99.082	24.24
NJBA796-14	00915918	2012-10-07	KM610398	China	Yunnan	Baoshan	Longling	Longzhen Bridge	Cypriniformes	Cyprinidae	Akrokolioplax	Akrokolioplax bicornis	99.082	24.24
NJBA812-14	00915993	2012-10-07	KM610412	China	Yunnan	Baoshan	Longling	Longzhen Bridge	Cypriniformes	Cyprinidae	Akrokolioplax	Akrokolioplax bicornis	99.082	24.24
NJBA789-14	00915911	2012-10-07	KM610395	China	Yunnan	Baoshan	Longling	Longzhen Bridge	Cypriniformes	Cyprinidae	Akrokolioplax	Akrokolioplax bicornis	99.082	24.24
NJBA778-14	00915899	2012-10-07	KM610393	China	Yunnan	Baoshan	Longling	Longzhen Bridge	Cypriniformes	Cyprinidae	Akrokolioplax	Akrokolioplax bicornis	99.082	24.24
NJBA785-14	00915906	2012-10-07	KM610394	China	Yunnan	Baoshan	Longling	Longzhen Bridge	Cypriniformes	Cyprinidae	Akrokolioplax	Akrokolioplax bicornis	99.082	24.24
NJBA794-14	00915916	2012-10-07	KM610397	China	Yunnan	Baoshan	Longling	Longzhen Bridge	Cypriniformes	Cyprinidae	Akrokolioplax	Akrokolioplax bicornis	99.082	24.24
NJBA888-14	ihb201305587	2013-06-08	KM610563	China	Yunnan	Nujiang Prefecture	Lushui	Manglong River	Siluriformes	Sisoridae	Exostoma	Exostoma labiatum	98.856	25.512
NJBA1066-14	ihb201308843	2013-06-08	KM610562	China	Yunnan	Baoshan	Longyang District	Kongguang village	Siluriformes	Sisoridae	Exostoma	Exostoma labiatum	98.853	25.312
NJBA1067-14	ihb201308844	2013-06-08	KM610561	China	Yunnan	Baoshan	Longyang District	Kongguang village	Siluriformes	Sisoridae	Exostoma	Exostoma labiatum	98.853	25.312
NJBA1068-14	ihb201308845	2013-06-08	KM610560	China	Yunnan	Baoshan	Longyang District	Kongguang village	Siluriformes	Sisoridae	Exostoma	Exostoma labiatum	98.853	25.312
NJBA1070-14	ihb201308847	2013-06-08	KM610567	China	Yunnan	Baoshan	Longyang District	Kongguang village	Siluriformes	Sisoridae	Exostoma	Exostoma labiatum	98.853	25.312
NJBA1071-14	ihb201308848	2013-06-08	KM610565	China	Yunnan	Baoshan	Longyang District	Kongguang village	Siluriformes	Sisoridae	Exostoma	Exostoma labiatum	98.853	25.312
NJBA1072-14	ihb201308849	2013-06-08	KM610564	China	Yunnan	Baoshan	Longyang District	Kongguang village	Siluriformes	Sisoridae	Exostoma	Exostoma labiatum	98.853	25.312
NJBA1061-14	ihb201306250	2013-06-08	KM610568	China	Yunnan	Baoshan	Longyang District	Mangkuan River	Siluriformes	Sisoridae	Exostoma	Exostoma labiatum	98.841	25.459
NJBA1063-14	ihb201306252	2013-06-08	KM610566	China	Yunnan	Baoshan	Longyang District	Mangkuan River	Siluriformes	Sisoridae	Exostoma	Exostoma labiatum	98.841	25.459
NJBA071-14	0909502	2012-03-07	KM610676	China	Yunnan	Baoshan	Longyang District	Xiaopingtian	Cypriniformes	Cyprinidae	Garra	Garra salweenica	98.868	24.97
NJBA077-14	0912006	2012-03-07	KM610671	China	Yunnan	Baoshan	Longling	Longzhen Bridge	Cypriniformes	Cyprinidae	Garra	Garra salweenica	99.082	24.24
NJBA217-14	0912793	2012-03-07	KM610635	China	Yunnan	Baoshan	Longling	Longzhen Bridge	Cypriniformes	Cyprinidae	Garra	Garra salweenica	99.082	24.24
NJBA189-14	0912735	2012-03-07	KM610637	China	Yunnan	Baoshan	Longling	Longzhen Bridge	Cypriniformes	Cyprinidae	Garra	Garra salweenica	99.082	24.24
NJBA213-14	0912784	2012-03-07	KM610639	China	Yunnan	Baoshan	Longling	Longzhen Bridge	Cypriniformes	Cyprinidae	Garra	Garra salweenica	99.082	24.24
NJBA190-14	0912737	2012-03-07	KM610640	China	Yunnan	Baoshan	Longling	Longzhen Bridge	Cypriniformes	Cyprinidae	Garra	Garra salweenica	99.082	24.24
NJBA186-14	0912726	2012-03-07	KM610675	China	Yunnan	Baoshan	Longling	Longzhen Bridge	Cypriniformes	Cyprinidae	Garra	Garra salweenica	99.082	24.24
NJBA159-14	0912657	2012-03-07	KM610677	China	Yunnan	Baoshan	Longling	Longzhen Bridge	Cypriniformes	Cyprinidae	Garra	Garra salweenica	99.082	24.24
NJBA197-14	0912749	2012-03-07	KM610636	China	Yunnan	Baoshan	Longling	Longzhen Bridge	Cypriniformes	Cyprinidae	Garra	Garra salweenica	99.082	24.24
NJBA201-14	0912765	2012-03-07	KM610648	China	Yunnan	Baoshan	Longling	Longzhen Bridge	Cypriniformes	Cyprinidae	Garra	Garra salweenica	99.082	24.24
NJBA218-14	0912794	2012-03-07	KM610634	China	Yunnan	Baoshan	Longling	Longzhen Bridge	Cypriniformes	Cyprinidae	Garra	Garra salweenica	99.082	24.24
NJBA196-14	0912748	2012-03-07	KM610627	China	Yunnan	Baoshan	Longling	Longzhen Bridge	Cypriniformes	Cyprinidae	Garra	Garra salweenica	99.082	24.24
NJBA202-14	0912766	2012-03-07	KM610647	China	Yunnan	Baoshan	Longling	Longzhen Bridge	Cypriniformes	Cyprinidae	Garra	Garra salweenica	99.082	24.24
NJBA174-14	0912703	2012-03-07	KM610633	China	Yunnan	Baoshan	Longling	Longzhen Bridge	Cypriniformes	Cyprinidae	Garra	Garra salweenica	99.082	24.24
NJBA207-14	0912777	2012-03-07	KM610643	China	Yunnan	Baoshan	Longling	Longzhen Bridge	Cypriniformes	Cyprinidae	Garra	Garra salweenica	99.082	24.24
NJBA763-14	00915880	2012-10-07	KM610672	China	Yunnan	Baoshan	Longyang District	Xiaopingtian	Cypriniformes	Cyprinidae	Garra	Garra salweenica	98.868	24.97
NJBA816-14	00915997	2012-10-07	KM610644	China	Yunnan	Baoshan	Longling	Longzhen Bridge	Cypriniformes	Cyprinidae	Garra	Garra salweenica	99.082	24.24
NJBA811-14	00915992	2012-10-07	KM610669	China	Yunnan	Baoshan	Longling	Longzhen Bridge	Cypriniformes	Cyprinidae	Garra	Garra salweenica	99.082	24.24
NJBA638-14	00915639	2012-10-07	KM610630	China	Yunnan	Baoshan	Longling	Longzhen Bridge	Cypriniformes	Cyprinidae	Garra	Garra salweenica	99.082	24.24
NJBA636-14	00915632	2012-10-07	KM610631	China	Yunnan	Baoshan	Longling	Longzhen Bridge	Cypriniformes	Cyprinidae	Garra	Garra salweenica	99.082	24.24
NJBA689-14	00915741	2012-10-07	KM610657	China	Yunnan	Baoshan	Longling	Longzhen Bridge	Cypriniformes	Cyprinidae	Garra	Garra salweenica	99.082	24.24
NJBA691-14	00915746	2012-10-07	KM610655	China	Yunnan	Baoshan	Longling	Longzhen Bridge	Cypriniformes	Cyprinidae	Garra	Garra salweenica	99.082	24.24
NJBA191-14	0912738	2012-03-07	KM610638	China	Yunnan	Baoshan	Longling	Longzhen Bridge	Cypriniformes	Cyprinidae	Garra	Garra salweenica	99.082	24.24
NJBA081-14	0912012	2012-03-07	KM610641	China	Yunnan	Baoshan	Longling	Longzhen Bridge	Cypriniformes	Cyprinidae	Garra	Garra salweenica	99.082	24.24
NJBA086-14	0912034	2012-03-07	KM610668	China	Yunnan	Baoshan	Longling	Longzhen Bridge	Cypriniformes	Cyprinidae	Garra	Garra salweenica	99.082	24.24
NJBA092-14	0912047	2012-03-07	KM610684	China	Yunnan	Baoshan	Longling	Longzhen Bridge	Cypriniformes	Cyprinidae	Garra	Garra salweenica	99.082	24.24
NJBA864-14	ihb201305553	2013-06-08	KM610642	China	Yunnan	Nujiang Prefecture	Lushui	Hongqi dam	Cypriniformes	Cyprinidae	Garra	Garra salweenica	98.873	25.691
NJBA865-14	ihb201305554	2013-06-08	KM610681	China	Yunnan	Nujiang Prefecture	Lushui	Hongqi dam	Cypriniformes	Cyprinidae	Garra	Garra salweenica	98.873	25.691
NJBA866-14	ihb201305555	2013-06-08	KM610632	China	Yunnan	Nujiang Prefecture	Lushui	Hongqi dam	Cypriniformes	Cyprinidae	Garra	Garra salweenica	98.873	25.691
NJBA867-14	ihb201305556	2013-06-08	KM610683	China	Yunnan	Nujiang Prefecture	Lushui	Hongqi dam	Cypriniformes	Cyprinidae	Garra	Garra salweenica	98.873	25.691
NJBA868-14	ihb201305557	2013-06-08	KM610682	China	Yunnan	Nujiang Prefecture	Lushui	Hongqi dam	Cypriniformes	Cyprinidae	Garra	Garra salweenica	98.873	25.691
NJBA869-14	ihb201305558	2013-06-08	KM610680	China	Yunnan	Nujiang Prefecture	Lushui	Hongqi dam	Cypriniformes	Cyprinidae	Garra	Garra salweenica	98.873	25.691
NJBA870-14	ihb201305559	2013-06-08	KM610679	China	Yunnan	Nujiang Prefecture	Lushui	Hongqi dam	Cypriniformes	Cyprinidae	Garra	Garra salweenica	98.873	25.691
NJBA1026-14	ihb201306039	2013-06-08	KM610670	China	Yunnan	Baoshan	Longling	Sangjiangkou	Cypriniformes	Cyprinidae	Garra	Garra salweenica	98.974	24.423
NJBA1027-14	ihb201306041	2013-06-08	KM610667	China	Yunnan	Baoshan	Longling	Sangjiangkou	Cypriniformes	Cyprinidae	Garra	Garra salweenica	98.974	24.423
NJBA1028-14	ihb201306042	2013-06-08	KM610663	China	Yunnan	Baoshan	Longling	Sangjiangkou	Cypriniformes	Cyprinidae	Garra	Garra salweenica	98.974	24.423
NJBA1029-14	ihb201306043	2013-06-08	KM610662	China	Yunnan	Baoshan	Longling	Sangjiangkou	Cypriniformes	Cyprinidae	Garra	Garra salweenica	98.974	24.423
NJBA1030-14	ihb201306044	2013-06-08	KM610661	China	Yunnan	Baoshan	Longling	Sangjiangkou	Cypriniformes	Cyprinidae	Garra	Garra salweenica	98.974	24.423
NJBA1031-14	ihb201306045	2013-06-08	KM610659	China	Yunnan	Baoshan	Longling	Sangjiangkou	Cypriniformes	Cyprinidae	Garra	Garra salweenica	98.974	24.423
NJBA1032-14	ihb201306046	2013-06-08	KM610629	China	Yunnan	Baoshan	Longling	Sangjiangkou	Cypriniformes	Cyprinidae	Garra	Garra salweenica	98.974	24.423
NJBA1033-14	ihb201306047	2013-06-08	KM610628	China	Yunnan	Baoshan	Longling	Sangjiangkou	Cypriniformes	Cyprinidae	Garra	Garra salweenica	98.974	24.423
NJBA1034-14	ihb201306048	2013-06-08	KM610658	China	Yunnan	Baoshan	Longling	Sangjiangkou	Cypriniformes	Cyprinidae	Garra	Garra salweenica	98.974	24.423
NJBA1035-14	ihb201306049	2013-06-08	KM610656	China	Yunnan	Baoshan	Longling	Sangjiangkou	Cypriniformes	Cyprinidae	Garra	Garra salweenica	98.974	24.423
NJBA1036-14	ihb201306050	2013-06-08	KM610654	China	Yunnan	Baoshan	Longling	Sangjiangkou	Cypriniformes	Cyprinidae	Garra	Garra salweenica	98.974	24.423
NJBA1037-14	ihb201306051	2013-06-08	KM610649	China	Yunnan	Baoshan	Longling	Sangjiangkou	Cypriniformes	Cyprinidae	Garra	Garra salweenica	98.974	24.423
NJBA1038-14	ihb201306053	2013-06-08	KM610646	China	Yunnan	Baoshan	Longling	Sangjiangkou	Cypriniformes	Cyprinidae	Garra	Garra salweenica	98.974	24.423
NJBA1039-14	ihb201306054	2013-06-08	KM610645	China	Yunnan	Baoshan	Longling	Sangjiangkou	Cypriniformes	Cyprinidae	Garra	Garra salweenica	98.974	24.423
NJBA1042-14	ihb201306065	2013-06-08	KM610660	China	Yunnan	Baoshan	Longling	Longzhen Bridge	Cypriniformes	Cyprinidae	Garra	Garra salweenica	99.082	24.24
NJBA1043-14	ihb201306226	2013-06-08	KM610664	China	Yunnan	Baoshan	Longling	Longzhen Bridge	Cypriniformes	Cyprinidae	Garra	Garra salweenica	99.082	24.24
NJBA1048-14	ihb201306235	2013-06-08	KM610665	China	Yunnan	Baoshan	Longyang District	Xiaopingtian	Cypriniformes	Cyprinidae	Garra	Garra salweenica	98.868	24.97
NJBA1049-14	ihb201306236	2013-06-08	KM610666	China	Yunnan	Baoshan	Longyang District	Xiaopingtian	Cypriniformes	Cyprinidae	Garra	Garra salweenica	98.868	24.97
NJBA1107-14	ihb201310225	2013-06-08	KM610651	China	Yunnan	Baoshan	Longyang District	Xiaopingtian	Cypriniformes	Cyprinidae	Garra	Garra salweenica	98.868	24.97
NJBA1108-14	ihb201310228	2013-06-08	KM610673	China	Yunnan	Baoshan	Longyang District	Xiaopingtian	Cypriniformes	Cyprinidae	Garra	Garra salweenica	98.868	24.97
NJBA1109-14	ihb201310229	2013-06-08	KM610674	China	Yunnan	Baoshan	Longyang District	Xiaopingtian	Cypriniformes	Cyprinidae	Garra	Garra salweenica	98.868	24.97
NJBA1110-14	ihb201310231	2013-06-08	KM610678	China	Yunnan	Baoshan	Longyang District	Xiaopingtian	Cypriniformes	Cyprinidae	Garra	Garra salweenica	98.868	24.97
NJBA1119-14	ihb201310263	2013-06-08	KM610653	China	Yunnan	Baoshan	Longyang District	Xiaopingtian	Cypriniformes	Cyprinidae	Garra	Garra salweenica	98.868	24.97
NJBA1120-14	ihb201310272	2013-06-08	KM610652	China	Yunnan	Baoshan	Longyang District	Xiaopingtian	Cypriniformes	Cyprinidae	Garra	Garra salweenica	98.868	24.97
NJBA1121-14	ihb201310277	2013-06-08	KM610650	China	Yunnan	Baoshan	Longyang District	Xiaopingtian	Cypriniformes	Cyprinidae	Garra	Garra salweenica	98.868	24.97
NJBA078-14	0912009	2012-03-07	KM610569	China	Yunnan	Baoshan	Longling	Sangjiangkou	Siluriformes	Sisoridae	Gagata	Gagata dolichonema	98.974	24.423
NJBA204-14	0912769	2012-03-07	KM610573	China	Yunnan	Baoshan	Longling	Sangjiangkou	Siluriformes	Sisoridae	Gagata	Gagata dolichonema	98.974	24.423
NJBA200-14	0912762	2012-03-07	KM610570	China	Yunnan	Baoshan	Longling	Sangjiangkou	Siluriformes	Sisoridae	Gagata	Gagata dolichonema	98.974	24.423
NJBA683-14	00915729	2012-03-07	KM610576	China	Yunnan	Baoshan	Longling	Sangjiangkou	Siluriformes	Sisoridae	Gagata	Gagata dolichonema	98.974	24.423
NJBA214-14	0912788	2012-03-07	KM610572	China	Yunnan	Baoshan	Longling	Sangjiangkou	Siluriformes	Sisoridae	Gagata	Gagata dolichonema	98.974	24.423
NJBA686-14	00915733	2012-10-07	KM610577	China	Yunnan	Baoshan	Longling	Sangjiangkou	Siluriformes	Sisoridae	Gagata	Gagata dolichonema	98.974	24.423
NJBA685-14	00915732	2012-10-07	KM610578	China	Yunnan	Baoshan	Longling	Sangjiangkou	Siluriformes	Sisoridae	Gagata	Gagata dolichonema	98.974	24.423
NJBA643-14	00915651	2012-10-07	KM610575	China	Yunnan	Baoshan	Longling	Sangjiangkou	Siluriformes	Sisoridae	Gagata	Gagata dolichonema	98.974	24.423
NJBA687-14	00915735	2012-10-07	KM610574	China	Yunnan	Baoshan	Longling	Sangjiangkou	Siluriformes	Sisoridae	Gagata	Gagata dolichonema	98.974	24.423
NJBA641-14	00915643	2012-10-07	KM610579	China	Yunnan	Baoshan	Longling	Sangjiangkou	Siluriformes	Sisoridae	Gagata	Gagata dolichonema	98.974	24.423
NJBA684-14	00915730	2012-10-07	KM610571	China	Yunnan	Baoshan	Longling	Sangjiangkou	Siluriformes	Sisoridae	Gagata	Gagata dolichonema	98.974	24.423
NJBA529-14	0913967	2012-03-07	KM610695	China	Yunnan	Nujiang Prefecture	Lushui	Liuku	Siluriformes	Sisoridae	Glyptothorax	Glyptothorax granosus	98.852	25.855
NJBA543-14	0913994	2012-03-07	KM610708	China	Yunnan	Nujiang Prefecture	Lushui	Liuku	Siluriformes	Sisoridae	Glyptothorax	Glyptothorax granosus	98.852	25.855
NJBA531-14	0913969	2012-03-07	KM610697	China	Yunnan	Nujiang Prefecture	Lushui	Liuku	Siluriformes	Sisoridae	Glyptothorax	Glyptothorax granosus	98.852	25.855
NJBA532-14	0913970	2012-03-07	KM610698	China	Yunnan	Nujiang Prefecture	Lushui	Liuku	Siluriformes	Sisoridae	Glyptothorax	Glyptothorax granosus	98.852	25.855
NJBA547-14	0914002	2012-03-07	KM610694	China	Yunnan	Nujiang Prefecture	Lushui	Liuku	Siluriformes	Sisoridae	Glyptothorax	Glyptothorax granosus	98.852	25.855
NJBA535-14	0913978	2012-03-07	KM610704	China	Yunnan	Nujiang Prefecture	Lushui	Liuku	Siluriformes	Sisoridae	Glyptothorax	Glyptothorax granosus	98.852	25.855
NJBA526-14	0913964	2012-03-07	KM610687	China	Yunnan	Nujiang Prefecture	Lushui	Liuku	Siluriformes	Sisoridae	Glyptothorax	Glyptothorax granosus	98.852	25.855
NJBA534-14	0913977	2012-03-07	KM610701	China	Yunnan	Nujiang Prefecture	Lushui	Liuku	Siluriformes	Sisoridae	Glyptothorax	Glyptothorax granosus	98.852	25.855
NJBA527-14	0913965	2012-03-07	KM610689	China	Yunnan	Nujiang Prefecture	Lushui	Liuku	Siluriformes	Sisoridae	Glyptothorax	Glyptothorax granosus	98.852	25.855
NJBA530-14	0913968	2012-03-07	KM610696	China	Yunnan	Nujiang Prefecture	Lushui	Liuku	Siluriformes	Sisoridae	Glyptothorax	Glyptothorax granosus	98.852	25.855
NJBA533-14	0913975	2012-03-07	KM610700	China	Yunnan	Nujiang Prefecture	Lushui	Liuku	Siluriformes	Sisoridae	Glyptothorax	Glyptothorax granosus	98.852	25.855
NJBA337-14	0913048	2012-03-07	KM610691	China	Yunnan	Nujiang Prefecture	Gongshan	Puladi	Siluriformes	Sisoridae	Glyptothorax	Glyptothorax granosus	98.728	27.668
NJBA470-14	0913360	2012-03-07	KM610705	China	Yunnan	Nujiang Prefecture	Gongshan	Puladi	Siluriformes	Sisoridae	Glyptothorax	Glyptothorax granosus	98.728	27.668
NJBA462-14	0913337	2012-03-07	KM610706	China	Yunnan	Nujiang Prefecture	Gongshan	Puladi	Siluriformes	Sisoridae	Glyptothorax	Glyptothorax granosus	98.728	27.668
NJBA472-14	0913365	2012-03-07	KM610703	China	Yunnan	Nujiang Prefecture	Gongshan	Puladi	Siluriformes	Sisoridae	Glyptothorax	Glyptothorax granosus	98.728	27.668
NJBA398-14	0913189	2012-03-07	KM610710	China	Yunnan	Nujiang Prefecture	Lushui	Liuku	Siluriformes	Sisoridae	Glyptothorax	Glyptothorax granosus	98.852	25.855
NJBA403-14	0913217	2012-03-07	KM610692	China	Yunnan	Nujiang Prefecture	Lushui	Liuku	Siluriformes	Sisoridae	Glyptothorax	Glyptothorax granosus	98.852	25.855
NJBA396-14	0913184	2012-03-07	KM610707	China	Yunnan	Nujiang Prefecture	Lushui	Liuku	Siluriformes	Sisoridae	Glyptothorax	Glyptothorax granosus	98.852	25.855
NJBA393-14	0913172	2012-03-07	KM610711	China	Yunnan	Nujiang Prefecture	Lushui	Liuku	Siluriformes	Sisoridae	Glyptothorax	Glyptothorax granosus	98.852	25.855
NJBA440-14	0913295	2012-03-07	KM610685	China	Yunnan	Nujiang Prefecture	Lushui	Liuku	Siluriformes	Sisoridae	Glyptothorax	Glyptothorax granosus	98.852	25.855
NJBA350-14	0913078	2012-03-07	KM610702	China	Yunnan	Nujiang Prefecture	Gongshan	Puladi	Siluriformes	Sisoridae	Glyptothorax	Glyptothorax granosus	98.728	27.668
NJBA484-14	0913852	2012-03-07	KM610709	China	Yunnan	Nujiang Prefecture	Fugong	County Areas	Siluriformes	Sisoridae	Glyptothorax	Glyptothorax granosus	98.867	26.909
NJBA498-14	0913883	2012-03-07	KM610693	China	Yunnan	Nujiang Prefecture	Fugong	County Areas	Siluriformes	Sisoridae	Glyptothorax	Glyptothorax granosus	98.867	26.909
NJBA400-14	0913207	2012-03-07	KM610699	China	Yunnan	Nujiang Prefecture	Lushui	Liuku	Siluriformes	Sisoridae	Glyptothorax	Glyptothorax granosus	98.852	25.855
NJBA433-14	0913281	2012-03-07	KM610686	China	Yunnan	Nujiang Prefecture	Lushui	Liuku	Siluriformes	Sisoridae	Glyptothorax	Glyptothorax granosus	98.852	25.855
NJBA544-14	0913997	2012-03-07	KM610690	China	Yunnan	Nujiang Prefecture	Lushui	Liuku	Siluriformes	Sisoridae	Glyptothorax	Glyptothorax granosus	98.852	25.855
NJBA540-14	0913988	2012-03-07	KM610688	China	Yunnan	Nujiang Prefecture	Lushui	Liuku	Siluriformes	Sisoridae	Glyptothorax	Glyptothorax granosus	98.852	25.855
NJBA056-14	0909482	2012-03-07	KM610713	China	Yunnan	Baoshan	Longyang District	Xiaopingtian	Siluriformes	Sisoridae	Glyptothorax	Glyptothorax lanceatus	98.868	24.97
NJBA528-14	0913966	2012-03-07	KM610712	China	Yunnan	Nujiang Prefecture	Lushui	Liuku	Siluriformes	Sisoridae	Glyptothorax	Glyptothorax lanceatus	98.852	25.855
NJBA096-14	0912052	2012-03-07	KM610726	China	Yunnan	Baoshan	Longling	Sangjiangkou	Siluriformes	Sisoridae	Glyptothorax	Glyptothorax longinema	98.974	24.423
NJBA104-14	0912076	2012-03-07	KM610732	China	Yunnan	Baoshan	Longling	Sangjiangkou	Siluriformes	Sisoridae	Glyptothorax	Glyptothorax longinema	98.974	24.423
NJBA100-14	0912072	2012-03-07	KM610729	China	Yunnan	Baoshan	Longling	Sangjiangkou	Siluriformes	Sisoridae	Glyptothorax	Glyptothorax longinema	98.974	24.423
NJBA099-14	0912071	2012-03-07	KM610728	China	Yunnan	Baoshan	Longling	Sangjiangkou	Siluriformes	Sisoridae	Glyptothorax	Glyptothorax longinema	98.974	24.423
NJBA103-14	0912075	2012-03-07	KM610731	China	Yunnan	Baoshan	Longling	Sangjiangkou	Siluriformes	Sisoridae	Glyptothorax	Glyptothorax longinema	98.974	24.423
NJBA102-14	0912074	2012-03-07	KM610730	China	Yunnan	Baoshan	Longling	Sangjiangkou	Siluriformes	Sisoridae	Glyptothorax	Glyptothorax longinema	98.974	24.423
NJBA098-14	0912064	2012-03-07	KM610727	China	Yunnan	Baoshan	Longling	Sangjiangkou	Siluriformes	Sisoridae	Glyptothorax	Glyptothorax longinema	98.974	24.423
NJBA085-14	0912027	2012-03-07	KM610725	China	Yunnan	Baoshan	Longling	Sangjiangkou	Siluriformes	Sisoridae	Glyptothorax	Glyptothorax longinema	98.974	24.423
NJBA158-14	0912654	2012-03-07	KM610736	China	Yunnan	Baoshan	Longling	Sangjiangkou	Siluriformes	Sisoridae	Glyptothorax	Glyptothorax longinema	98.974	24.423
NJBA215-14	0912791	2012-03-07	KM610718	China	Yunnan	Baoshan	Longling	Sangjiangkou	Siluriformes	Sisoridae	Glyptothorax	Glyptothorax longinema	98.974	24.423
NJBA187-14	0912728	2012-03-07	KM610714	China	Yunnan	Baoshan	Longling	Sangjiangkou	Siluriformes	Sisoridae	Glyptothorax	Glyptothorax longinema	98.974	24.423
NJBA226-14	0912813	2012-03-07	KM610724	China	Yunnan	Baoshan	Longyang District	Xiaopingtian	Siluriformes	Sisoridae	Glyptothorax	Glyptothorax longinema	98.868	24.97
NJBA271-14	0912925	2012-03-07	KM610738	China	Yunnan	Baoshan	Longyang District	Xiaopingtian	Siluriformes	Sisoridae	Glyptothorax	Glyptothorax longinema	98.868	24.97
NJBA018-14	0909426	2012-03-07	KM610721	China	Yunnan	Baoshan	Longyang District	Xiaopingtian	Siluriformes	Sisoridae	Glyptothorax	Glyptothorax longinema	98.868	24.97
NJBA277-14	0912933	2012-03-07	KM610715	China	Yunnan	Baoshan	Longyang District	Xiaopingtian	Siluriformes	Sisoridae	Glyptothorax	Glyptothorax longinema	98.868	24.97
NJBA059-14	0909486	2012-03-07	KM610737	China	Yunnan	Baoshan	Longyang District	Xiaopingtian	Siluriformes	Sisoridae	Glyptothorax	Glyptothorax longinema	98.868	24.97
NJBA019-14	0909427	2012-03-07	KM610720	China	Yunnan	Baoshan	Longyang District	Xiaopingtian	Siluriformes	Sisoridae	Glyptothorax	Glyptothorax longinema	98.868	24.97
NJBA118-14	0912146	2012-03-07	KM610734	China	Yunnan	Baoshan	Longyang District	Xiaopingtian	Siluriformes	Sisoridae	Glyptothorax	Glyptothorax longinema	98.868	24.97
NJBA284-14	0912943	2012-03-07	KM610716	China	Yunnan	Baoshan	Longyang District	Xiaopingtian	Siluriformes	Sisoridae	Glyptothorax	Glyptothorax longinema	98.868	24.97
NJBA112-14	0912101	2012-03-07	KM610733	China	Yunnan	Baoshan	Longyang District	Xiaopingtian	Siluriformes	Sisoridae	Glyptothorax	Glyptothorax longinema	98.868	24.97
NJBA254-14	0912867	2012-03-07	KM610723	China	Yunnan	Baoshan	Longyang District	Xiaopingtian	Siluriformes	Sisoridae	Glyptothorax	Glyptothorax longinema	98.868	24.97
NJBA250-14	0912855	2012-03-07	KM610722	China	Yunnan	Baoshan	Longyang District	Xiaopingtian	Siluriformes	Sisoridae	Glyptothorax	Glyptothorax longinema	98.868	24.97
NJBA266-14	0912917	2012-03-07	KM610717	China	Yunnan	Baoshan	Longyang District	Xiaopingtian	Siluriformes	Sisoridae	Glyptothorax	Glyptothorax longinema	98.868	24.97
NJBA145-14	0912607	2012-03-07	KM610735	China	Yunnan	Baoshan	Longyang District	Xiaopingtian	Siluriformes	Sisoridae	Glyptothorax	Glyptothorax longinema	98.868	24.97
NJBA409-14	0913228	2012-03-07	KM610719	China	Yunnan	Nujiang Prefecture	Lushui	Liuku	Siluriformes	Sisoridae	Glyptothorax	Glyptothorax longinema	98.852	25.855
NJBA397-14	0913187	2012-03-07	KM610745	China	Yunnan	Baoshan	Lushui	Liuku	Siluriformes	Sisoridae	Glyptothorax	Glyptothorax zanaensis	98.852	25.855
NJBA458-14	0913329	2012-03-07	KM610750	China	Yunnan	Baoshan	Lushui	Liuku	Siluriformes	Sisoridae	Glyptothorax	Glyptothorax zanaensis	98.852	25.855
NJBA515-14	0913906	2012-03-07	KM610754	China	Yunnan	Nujiang Prefecture	Fugong	County Areas	Siluriformes	Sisoridae	Glyptothorax	Glyptothorax zanaensis	98.867	26.909
NJBA328-14	0913027	2012-03-07	KM610746	China	Yunnan	Nujiang Prefecture	Fugong	County Areas	Siluriformes	Sisoridae	Glyptothorax	Glyptothorax zanaensis	98.867	26.909
NJBA463-14	0913348	2012-03-07	KM610755	China	Yunnan	Nujiang Prefecture	Lushui	Liuku	Siluriformes	Sisoridae	Glyptothorax	Glyptothorax zanaensis	98.852	25.855
NJBA394-14	0913181	2012-03-07	KM610751	China	Yunnan	Nujiang Prefecture	Gongshan	Puladi	Siluriformes	Sisoridae	Glyptothorax	Glyptothorax zanaensis	98.728	27.668
NJBA335-14	0913042	2012-03-07	KM610747	China	Yunnan	Nujiang Prefecture	Lushui	Liuku	Siluriformes	Sisoridae	Glyptothorax	Glyptothorax zanaensis	98.852	25.855
NJBA454-14	0913322	2012-03-07	KM610753	China	Yunnan	Nujiang Prefecture	Lushui	Liuku	Siluriformes	Sisoridae	Glyptothorax	Glyptothorax zanaensis	98.852	25.855
NJBA399-14	0913206	2012-03-07	KM610739	China	Yunnan	Nujiang Prefecture	Lushui	Liuku	Siluriformes	Sisoridae	Glyptothorax	Glyptothorax zanaensis	98.852	25.855
NJBA505-14	0913892	2012-03-07	KM610744	China	Yunnan	Nujiang Prefecture	Fugong	County Areas	Siluriformes	Sisoridae	Glyptothorax	Glyptothorax zanaensis	98.867	26.909
NJBA501-14	0913887	2012-03-07	KM610749	China	Yunnan	Nujiang Prefecture	Fugong	County Areas	Siluriformes	Sisoridae	Glyptothorax	Glyptothorax zanaensis	98.867	26.909
NJBA485-14	0913853	2012-03-07	KM610752	China	Yunnan	Nujiang Prefecture	Fugong	County Areas	Siluriformes	Sisoridae	Glyptothorax	Glyptothorax zanaensis	98.867	26.909
NJBA352-14	0913080	2012-03-07	KM610740	China	Yunnan	Nujiang Prefecture	Gongshan	Puladi	Siluriformes	Sisoridae	Glyptothorax	Glyptothorax zanaensis	98.728	27.668
NJBA483-14	0913851	2012-03-07	KM610748	China	Yunnan	Nujiang Prefecture	Fugong	County Areas	Siluriformes	Sisoridae	Glyptothorax	Glyptothorax zanaensis	98.867	26.909
NJBA506-14	0913893	2012-03-07	KM610743	China	Yunnan	Nujiang Prefecture	Fugong	County Areas	Siluriformes	Sisoridae	Glyptothorax	Glyptothorax zanaensis	98.867	26.909
NJBA507-14	0913894	2012-03-07	KM610742	China	Yunnan	Nujiang Prefecture	Fugong	County Areas	Siluriformes	Sisoridae	Glyptothorax	Glyptothorax zanaensis	98.867	26.909
NJBA322-14	0913017	2012-03-07	KM610741	China	Yunnan	Nujiang Prefecture	Fugong	County Areas	Siluriformes	Sisoridae	Glyptothorax	Glyptothorax zanaensis	98.867	26.909
NJBA871-14	ihb201305567	2013-06-08	KM610757	China	Yunnan	Nujiang Prefecture	Lushui	Hongqi dam	Cypriniformes	Balitoridae	Hemimyzon	Hemimyzon nujiangensis	98.873	25.691
NJBA889-14	ihb201305588	2013-06-08	KM610756	China	Yunnan	Nujiang Prefecture	Lushui	Manglong River	Cypriniformes	Balitoridae	Hemimyzon	Hemimyzon nujiangensis	98.856	25.512
NJBA1127-14	ihb201310289	2013-06-08	KM610759	China	Yunnan	Baoshan	Longyang District	Xiaopingtian	Cypriniformes	Cobitidae	Misgurnus	Misgurnus anguillicaudatus	98.868	24.97
NJBA276-14	0912932	2012-03-07	KM610765	China	Yunnan	Baoshan	Longyang District	Xiaopingtian	Cypriniformes	Cobitidae	Misgurnus	Misgurnus anguillicaudatus	98.868	24.97
NJBA1123-14	ihb201310285	2013-06-08	KM610772	China	Yunnan	Baoshan	Longyang District	Xiaopingtian	Cypriniformes	Cobitidae	Misgurnus	Misgurnus anguillicaudatus	98.868	24.97
NJBA280-14	0912936	2012-03-07	KM610771	China	Yunnan	Baoshan	Longyang District	Xiaopingtian	Cypriniformes	Cobitidae	Misgurnus	Misgurnus anguillicaudatus	98.868	24.97
NJBA1124-14	ihb201310286	2013-06-08	KM610773	China	Yunnan	Baoshan	Longyang District	Xiaopingtian	Cypriniformes	Cobitidae	Misgurnus	Misgurnus anguillicaudatus	98.868	24.97
NJBA288-14	0912947	2012-03-07	KM610767	China	Yunnan	Baoshan	Longyang District	Xiaopingtian	Cypriniformes	Cobitidae	Misgurnus	Misgurnus anguillicaudatus	98.868	24.97
NJBA1125-14	ihb201310287	2013-06-08	KM610770	China	Yunnan	Baoshan	Longyang District	Xiaopingtian	Cypriniformes	Cobitidae	Misgurnus	Misgurnus anguillicaudatus	98.868	24.97
NJBA1126-14	ihb201310288	2013-06-08	KM610768	China	Yunnan	Baoshan	Longyang District	Xiaopingtian	Cypriniformes	Cobitidae	Misgurnus	Misgurnus anguillicaudatus	98.868	24.97
NJBA309-14	0912985	2012-03-07	KM610766	China	Yunnan	Nujiang Prefecture	Fugong	County Areas	Cypriniformes	Cobitidae	Misgurnus	Misgurnus anguillicaudatus	98.867	26.909
NJBA496-14	0913872	2012-03-07	KM610762	China	Yunnan	Nujiang Prefecture	Fugong	County Areas	Cypriniformes	Cobitidae	Misgurnus	Misgurnus anguillicaudatus	98.867	26.909
NJBA494-14	0913865	2012-03-07	KM610761	China	Yunnan	Nujiang Prefecture	Fugong	County Areas	Cypriniformes	Cobitidae	Misgurnus	Misgurnus anguillicaudatus	98.867	26.909
NJBA924-14	ihb201305632	2013-06-08	KM610764	China	Yunnan	Nujiang Prefecture	Lushui	Liuku	Cypriniformes	Cobitidae	Misgurnus	Misgurnus anguillicaudatus	98.852	25.855
NJBA493-14	0913864	2012-03-07	KM610760	China	Yunnan	Nujiang Prefecture	Fugong	County Areas	Cypriniformes	Cobitidae	Misgurnus	Misgurnus anguillicaudatus	98.867	26.909
NJBA499-14	0913884	2012-03-07	KM610763	China	Yunnan	Nujiang Prefecture	Fugong	County Areas	Cypriniformes	Cobitidae	Misgurnus	Misgurnus anguillicaudatus	98.867	26.909
NJBA492-14	0913863	2012-03-07	KM610774	China	Yunnan	Nujiang Prefecture	Fugong	County Areas	Cypriniformes	Cobitidae	Misgurnus	Misgurnus anguillicaudatus	98.867	26.909
NJBA491-14	0913862	2012-03-07	KM610758	China	Yunnan	Nujiang Prefecture	Fugong	County Areas	Cypriniformes	Cobitidae	Misgurnus	Misgurnus anguillicaudatus	98.867	26.909
NJBA925-14	ihb201305633	2013-06-08	KM610769	China	Yunnan	Nujiang Prefecture	Lushui	Liuku	Cypriniformes	Cobitidae	Misgurnus	Misgurnus anguillicaudatus	98.852	25.855
NJBA369-14	0913109	2012-03-07	KM610778	China	Yunnan	Nujiang Prefecture	Fugong	County Areas	Synbranchiformes	Synbranchidae	Monopterus	Monopterus albus	98.867	26.909
NJBA300-14	0912967	2012-03-07	KM610776	China	Yunnan	Nujiang Prefecture	Fugong	County Areas	Synbranchiformes	Synbranchidae	Monopterus	Monopterus albus	98.867	26.909
NJBA478-14	0913405	2012-03-07	KM610784	China	Yunnan	Nujiang Prefecture	Fugong	County Areas	Synbranchiformes	Synbranchidae	Monopterus	Monopterus albus	98.867	26.909
NJBA476-14	0913383	2012-03-07	KM610777	China	Yunnan	Nujiang Prefecture	Fugong	County Areas	Synbranchiformes	Synbranchidae	Monopterus	Monopterus albus	98.867	26.909
NJBA473-14	0913372	2012-03-07	KM610780	China	Yunnan	Nujiang Prefecture	Fugong	County Areas	Synbranchiformes	Synbranchidae	Monopterus	Monopterus albus	98.867	26.909
NJBA308-14	0912983	2012-03-07	KM610781	China	Yunnan	Nujiang Prefecture	Fugong	County Areas	Synbranchiformes	Synbranchidae	Monopterus	Monopterus albus	98.867	26.909
NJBA301-14	0912970	2012-03-07	KM610779	China	Yunnan	Nujiang Prefecture	Fugong	County Areas	Synbranchiformes	Synbranchidae	Monopterus	Monopterus albus	98.867	26.909
NJBA373-14	0913120	2012-03-07	KM610785	China	Yunnan	Nujiang Prefecture	Fugong	County Areas	Synbranchiformes	Synbranchidae	Monopterus	Monopterus albus	98.867	26.909
NJBA477-14	0913395	2012-03-07	KM610783	China	Yunnan	Nujiang Prefecture	Fugong	County Areas	Synbranchiformes	Synbranchidae	Monopterus	Monopterus albus	98.867	26.909
NJBA474-14	0913374	2012-03-07	KM610775	China	Yunnan	Nujiang Prefecture	Fugong	County Areas	Synbranchiformes	Synbranchidae	Monopterus	Monopterus albus	98.867	26.909
NJBA326-14	0913021	2012-03-07	KM610782	China	Yunnan	Nujiang Prefecture	Fugong	County Areas	Synbranchiformes	Synbranchidae	Monopterus	Monopterus albus	98.867	26.909
NJBA566-14	00915533	2012-03-09	KM610786	China	Yunnan	Baoshan	Longyang District	Xiaopingtian	Perciformes	Cichlidae	Oreochromis	Oreochromis niloticus	98.868	24.97
NJBA025-14	0909435	2012-03-07	KM610791	China	Yunnan	Baoshan	Longyang District	Xiaopingtian	Cypriniformes	Cobitidae	Paramisgurnus	Paramisgurnus dabryanus	98.868	24.97
NJBA269-14	0912921	2012-03-07	KM610792	China	Yunnan	Baoshan	Longyang District	Xiaopingtian	Cypriniformes	Cobitidae	Paramisgurnus	Paramisgurnus dabryanus	98.868	24.97
NJBA144-14	0912605	2012-03-07	KM610787	China	Yunnan	Baoshan	Longyang District	Mangkuan	Cypriniformes	Cobitidae	Paramisgurnus	Paramisgurnus dabryanus	98.872	25.45
NJBA123-14	0912164	2012-03-07	KM610788	China	Yunnan	Baoshan	Longyang District	Xiaopingtian	Cypriniformes	Cobitidae	Paramisgurnus	Paramisgurnus dabryanus	98.868	24.97
NJBA650-14	00915687	2012-10-07	KM610789	China	Yunnan	Nujiang Prefecture	Fugong	Pihe	Cypriniformes	Cobitidae	Paramisgurnus	Paramisgurnus dabryanus	98.903	26.486
NJBA681-14	00915727	2012-10-07	KM610790	China	Yunnan	Nujiang Prefecture	Fugong	Pihe	Cypriniformes	Cobitidae	Paramisgurnus	Paramisgurnus dabryanus	98.903	26.486
NJBA521-14	0913920	2012-03-07	KM610608	China	Yunnan	Nujiang Prefecture	Fugong	Maji	Cypriniformes	Cyprinidae	Garra	Garra cryptonemus	98.829	27.396
NJBA524-14	0913929	2012-03-07	KM610614	China	Yunnan	Nujiang Prefecture	Fugong	Maji	Cypriniformes	Cyprinidae	Garra	Garra cryptonemus	98.829	27.396
NJBA316-14	0913004	2012-03-07	KM610588	China	Yunnan	Nujiang Prefecture	Fugong	Maji	Cypriniformes	Cyprinidae	Garra	Garra cryptonemus	98.829	27.396
NJBA298-14	0912965	2012-03-07	KM610616	China	Yunnan	Nujiang Prefecture	Fugong	Maji	Cypriniformes	Cyprinidae	Garra	Garra cryptonemus	98.829	27.396
NJBA321-14	0913016	2012-03-07	KM610595	China	Yunnan	Nujiang Prefecture	Fugong	Maji	Cypriniformes	Cyprinidae	Garra	Garra cryptonemus	98.829	27.396
NJBA324-14	0913019	2012-03-07	KM610600	China	Yunnan	Nujiang Prefecture	Gongshan	Puladi	Cypriniformes	Cyprinidae	Garra	Garra cryptonemus	98.728	27.668
NJBA368-14	0913108	2012-03-07	KM610626	China	Yunnan	Nujiang Prefecture	Gongshan	Puladi	Cypriniformes	Cyprinidae	Garra	Garra cryptonemus	98.728	27.668
NJBA395-14	0913182	2012-03-07	KM610619	China	Yunnan	Nujiang Prefecture	Gongshan	Puladi	Cypriniformes	Cyprinidae	Garra	Garra cryptonemus	98.728	27.668
NJBA366-14	0913106	2012-03-07	KM610624	China	Yunnan	Nujiang Prefecture	Gongshan	Puladi	Cypriniformes	Cyprinidae	Garra	Garra cryptonemus	98.728	27.668
NJBA367-14	0913107	2012-03-07	KM610625	China	Yunnan	Nujiang Prefecture	Gongshan	Puladi	Cypriniformes	Cyprinidae	Garra	Garra cryptonemus	98.728	27.668
NJBA360-14	0913098	2012-03-07	KM610623	China	Yunnan	Nujiang Prefecture	Gongshan	Puladi	Cypriniformes	Cyprinidae	Garra	Garra cryptonemus	98.728	27.668
NJBA341-14	0913056	2012-03-07	KM610621	China	Yunnan	Nujiang Prefecture	Lushui	Liuku	Cypriniformes	Cyprinidae	Garra	Garra cryptonemus	98.852	25.855
NJBA336-14	0913046	2012-03-07	KM610620	China	Yunnan	Nujiang Prefecture	Fugong	Maji	Cypriniformes	Cyprinidae	Garra	Garra cryptonemus	98.829	27.396
NJBA495-14	0913866	2012-03-07	KM610593	China	Yunnan	Nujiang Prefecture	Fugong	Maji	Cypriniformes	Cyprinidae	Garra	Garra cryptonemus	98.829	27.396
NJBA487-14	0913857	2012-03-07	KM610591	China	Yunnan	Nujiang Prefecture	Fugong	Maji	Cypriniformes	Cyprinidae	Garra	Garra cryptonemus	98.829	27.396
NJBA486-14	0913856	2012-03-07	KM610589	China	Yunnan	Nujiang Prefecture	Fugong	Maji	Cypriniformes	Cyprinidae	Garra	Garra cryptonemus	98.829	27.396
NJBA385-14	0913141	2012-03-07	KM610603	China	Yunnan	Nujiang Prefecture	Lushui	Liuku	Cypriniformes	Cyprinidae	Garra	Garra cryptonemus	98.852	25.855
NJBA445-14	0913305	2012-03-07	KM610622	China	Yunnan	Nujiang Prefecture	Lushui	Liuku	Cypriniformes	Cyprinidae	Garra	Garra cryptonemus	98.852	25.855
NJBA738-14	00915841	2012-10-07	KM610594	China	Yunnan	Nujiang Prefecture	Lushui	Liuku	Cypriniformes	Cyprinidae	Garra	Garra cryptonemus	98.852	25.855
NJBA728-14	00915831	2012-10-07	KM610596	China	Yunnan	Nujiang Prefecture	Lushui	Liuku	Cypriniformes	Cyprinidae	Garra	Garra cryptonemus	98.852	25.855
NJBA747-14	00915854	2012-10-07	KM610590	China	Yunnan	Nujiang Prefecture	Fugong	Maji	Cypriniformes	Cyprinidae	Garra	Garra cryptonemus	98.829	27.396
NJBA701-14	00915788	2012-10-07	KM610609	China	Yunnan	Nujiang Prefecture	Fugong	Maji	Cypriniformes	Cyprinidae	Garra	Garra cryptonemus	98.829	27.396
NJBA711-14	00915805	2012-10-07	KM610605	China	Yunnan	Nujiang Prefecture	Fugong	Maji	Cypriniformes	Cyprinidae	Garra	Garra cryptonemus	98.829	27.396
NJBA745-14	00915852	2012-10-07	KM610592	China	Yunnan	Nujiang Prefecture	Fugong	Maji	Cypriniformes	Cyprinidae	Garra	Garra cryptonemus	98.829	27.396
NJBA655-14	00915697	2012-10-07	KM610617	China	Yunnan	Nujiang Prefecture	Gongshan	Puladi	Cypriniformes	Cyprinidae	Garra	Garra cryptonemus	98.728	27.668
NJBA653-14	00915690	2012-10-07	KM610618	China	Yunnan	Nujiang Prefecture	Gongshan	Puladi	Cypriniformes	Cyprinidae	Garra	Garra cryptonemus	98.728	27.668
NJBA723-14	00915824	2012-10-07	KM610598	China	Yunnan	Nujiang Prefecture	Lushui	Liuku	Cypriniformes	Cyprinidae	Garra	Garra cryptonemus	98.852	25.855
NJBA713-14	00915809	2012-10-07	KM610580	China	Yunnan	Nujiang Prefecture	Lushui	Liuku	Cypriniformes	Cyprinidae	Garra	Garra cryptonemus	98.852	25.855
NJBA712-14	00915806	2012-10-07	KM610604	China	Yunnan	Nujiang Prefecture	Lushui	Liuku	Cypriniformes	Cyprinidae	Garra	Garra cryptonemus	98.852	25.855
NJBA603-14	00915573	2012-10-07	KM610586	China	Yunnan	Nujiang Prefecture	Lushui	Liuku	Cypriniformes	Cyprinidae	Garra	Garra cryptonemus	98.852	25.855
NJBA599-14	00915568	2012-10-07	KM610584	China	Yunnan	Nujiang Prefecture	Lushui	Liuku	Cypriniformes	Cyprinidae	Garra	Garra cryptonemus	98.852	25.855
NJBA709-14	00915802	2012-10-07	KM610606	China	Yunnan	Nujiang Prefecture	Lushui	Liuku	Cypriniformes	Cyprinidae	Garra	Garra cryptonemus	98.852	25.855
NJBA718-14	00915816	2012-10-07	KM610601	China	Yunnan	Nujiang Prefecture	Lushui	Liuku	Cypriniformes	Cyprinidae	Garra	Garra cryptonemus	98.852	25.855
NJBA717-14	00915815	2012-10-07	KM610602	China	Yunnan	Nujiang Prefecture	Lushui	Liuku	Cypriniformes	Cyprinidae	Garra	Garra cryptonemus	98.852	25.855
NJBA707-14	00915800	2012-10-07	KM610607	China	Yunnan	Nujiang Prefecture	Lushui	Liuku	Cypriniformes	Cyprinidae	Garra	Garra cryptonemus	98.852	25.855
NJBA722-14	00915823	2012-10-07	KM610599	China	Yunnan	Nujiang Prefecture	Lushui	Liuku	Cypriniformes	Cyprinidae	Garra	Garra cryptonemus	98.852	25.855
NJBA699-14	00915782	2012-10-07	KM610610	China	Yunnan	Nujiang Prefecture	Lushui	Liuku	Cypriniformes	Cyprinidae	Garra	Garra cryptonemus	98.852	25.855
NJBA597-14	00915566	2012-10-07	KM610583	China	Yunnan	Nujiang Prefecture	Lushui	Liuku	Cypriniformes	Cyprinidae	Garra	Garra cryptonemus	98.852	25.855
NJBA602-14	00915572	2012-10-07	KM610585	China	Yunnan	Nujiang Prefecture	Lushui	Liuku	Cypriniformes	Cyprinidae	Garra	Garra cryptonemus	98.852	25.855
NJBA724-14	00915825	2012-10-07	KM610597	China	Yunnan	Nujiang Prefecture	Lushui	Liuku	Cypriniformes	Cyprinidae	Garra	Garra cryptonemus	98.852	25.855
NJBA696-14	00915779	2012-10-07	KM610612	China	Yunnan	Nujiang Prefecture	Lushui	Liuku	Cypriniformes	Cyprinidae	Garra	Garra cryptonemus	98.852	25.855
NJBA595-14	00915564	2012-10-07	KM610581	China	Yunnan	Nujiang Prefecture	Lushui	Liuku	Cypriniformes	Cyprinidae	Garra	Garra cryptonemus	98.852	25.855
NJBA695-14	00915778	2012-10-07	KM610613	China	Yunnan	Nujiang Prefecture	Lushui	Liuku	Cypriniformes	Cyprinidae	Garra	Garra cryptonemus	98.852	25.855
NJBA693-14	00915776	2012-10-07	KM610615	China	Yunnan	Nujiang Prefecture	Lushui	Liuku	Cypriniformes	Cyprinidae	Garra	Garra cryptonemus	98.852	25.855
NJBA596-14	00915565	2012-10-07	KM610582	China	Yunnan	Nujiang Prefecture	Lushui	Liuku	Cypriniformes	Cyprinidae	Garra	Garra cryptonemus	98.852	25.855
NJBA604-14	00915576	2012-10-07	KM610587	China	Yunnan	Nujiang Prefecture	Lushui	Liuku	Cypriniformes	Cyprinidae	Garra	Garra cryptonemus	98.852	25.855
NJBA698-14	00915781	2012-10-07	KM610611	China	Yunnan	Nujiang Prefecture	Lushui	Liuku	Cypriniformes	Cyprinidae	Garra	Garra cryptonemus	98.852	25.855
NJBA089-14	0912039	2012-03-07	KM610804	China	Yunnan	Baoshan	Longling	Sangjiangkou	Cypriniformes	Cyprinidae	Poropuntius	Poropuntius opisthopterus	98.974	24.423
NJBA184-14	0912720	2012-03-07	KM610808	China	Yunnan	Baoshan	Longling	Sangjiangkou	Cypriniformes	Cyprinidae	Poropuntius	Poropuntius opisthopterus	98.974	24.423
NJBA195-14	0912746	2012-03-07	KM610811	China	Yunnan	Baoshan	Longling	Sangjiangkou	Cypriniformes	Cyprinidae	Poropuntius	Poropuntius opisthopterus	98.974	24.423
NJBA1118-14	ihb201310257	2013-05-18	KM610799	China	Yunnan	Baoshan	Longyang District	Xiaopingtian	Cypriniformes	Cyprinidae	Poropuntius	Poropuntius opisthopterus	98.868	24.97
NJBA795-14	00915917	2012-10-07	KM610812	China	Yunnan	Baoshan	Longling	Sangjiangkou	Cypriniformes	Cyprinidae	Poropuntius	Poropuntius opisthopterus	98.974	24.423
NJBA765-14	00915882	2012-10-07	KM610810	China	Yunnan	Baoshan	Longling	Sangjiangkou	Cypriniformes	Cyprinidae	Poropuntius	Poropuntius opisthopterus	98.974	24.423
NJBA761-14	00915878	2012-10-07	KM610805	China	Yunnan	Baoshan	Longling	Sangjiangkou	Cypriniformes	Cyprinidae	Poropuntius	Poropuntius opisthopterus	98.974	24.423
NJBA759-14	00915876	2012-10-07	KM610807	China	Yunnan	Baoshan	Longling	Longzhen Bridge	Cypriniformes	Cyprinidae	Poropuntius	Poropuntius opisthopterus	99.082	24.24
NJBA781-14	00915902	2012-10-07	KM610797	China	Yunnan	Baoshan	Longling	Longzhen Bridge	Cypriniformes	Cyprinidae	Poropuntius	Poropuntius opisthopterus	99.082	24.24
NJBA637-14	00915635	2012-10-07	KM610801	China	Yunnan	Baoshan	Longling	Longzhen Bridge	Cypriniformes	Cyprinidae	Poropuntius	Poropuntius opisthopterus	99.082	24.24
NJBA688-14	00915737	2012-10-07	KM610813	China	Yunnan	Baoshan	Longling	Longzhen Bridge	Cypriniformes	Cyprinidae	Poropuntius	Poropuntius opisthopterus	99.082	24.24
NJBA634-14	00915630	2012-10-07	KM610802	China	Yunnan	Baoshan	Longling	Longzhen Bridge	Cypriniformes	Cyprinidae	Poropuntius	Poropuntius opisthopterus	99.082	24.24
NJBA642-14	00915645	2012-10-07	KM610800	China	Yunnan	Baoshan	Longling	Longzhen Bridge	Cypriniformes	Cyprinidae	Poropuntius	Poropuntius opisthopterus	99.082	24.24
NJBA633-14	00915625	2012-10-07	KM610803	China	Yunnan	Baoshan	Longling	Longzhen Bridge	Cypriniformes	Cyprinidae	Poropuntius	Poropuntius opisthopterus	99.082	24.24
NJBA1018-14	ihb201306028	2013-05-18	KM610798	China	Yunnan	Baoshan	Longling	Longzhen Bridge	Cypriniformes	Cyprinidae	Poropuntius	Poropuntius opisthopterus	99.082	24.24
NJBA1022-14	ihb201306032	2013-05-18	KM610809	China	Yunnan	Baoshan	Longling	Longzhen Bridge	Cypriniformes	Cyprinidae	Poropuntius	Poropuntius opisthopterus	99.082	24.24
NJBA1025-14	ihb201306036	2013-05-18	KM610806	China	Yunnan	Baoshan	Longling	Longzhen Bridge	Cypriniformes	Cyprinidae	Poropuntius	Poropuntius opisthopterus	99.082	24.24
NJBA1044-14	ihb201306228	2013-05-18	KM610793	China	Yunnan	Baoshan	Longling	Longzhen Bridge	Cypriniformes	Cyprinidae	Poropuntius	Poropuntius opisthopterus	99.082	24.24
NJBA1045-14	ihb201306230	2013-05-18	KM610794	China	Yunnan	Baoshan	Longling	Longzhen Bridge	Cypriniformes	Cyprinidae	Poropuntius	Poropuntius opisthopterus	99.082	24.24
NJBA1046-14	ihb201306231	2013-05-18	KM610795	China	Yunnan	Baoshan	Longling	Longzhen Bridge	Cypriniformes	Cyprinidae	Poropuntius	Poropuntius opisthopterus	99.082	24.24
NJBA1047-14	ihb201306234	2013-05-18	KM610796	China	Yunnan	Baoshan	Longling	Longzhen Bridge	Cypriniformes	Cyprinidae	Poropuntius	Poropuntius opisthopterus	99.082	24.24
NJBA1058-14	ihb201306247	2013-06-08	KM610814	China	Yunnan	Baoshan	Longyang District	Mangliu River	Siluriformes	Sisoridae	Pseudoexostoma	Pseudexostoma brachysoma	98.841	25.459
NJBA179-14	0912713	2012-03-07	KM610817	China	Yunnan	Baoshan	Longling	Sangjiangkou	Cypriniformes	Cyprinidae	Pseudorasbora	Pseudorasbora parva	98.974	24.423
NJBA199-14	0912754	2012-03-07	KM610816	China	Yunnan	Baoshan	Longling	Sangjiangkou	Cypriniformes	Cyprinidae	Pseudorasbora	Pseudorasbora parva	98.974	24.423
NJBA212-14	0912783	2012-03-07	KM610862	China	Yunnan	Baoshan	Longling	Sangjiangkou	Cypriniformes	Cyprinidae	Pseudorasbora	Pseudorasbora parva	98.974	24.423
NJBA016-14	0909424	2012-03-07	KM610856	China	Yunnan	Baoshan	Longyang District	Xiaopingtian	Cypriniformes	Cyprinidae	Pseudorasbora	Pseudorasbora parva	98.868	24.97
NJBA015-14	0909423	2012-03-07	KM610854	China	Yunnan	Baoshan	Longyang District	Xiaopingtian	Cypriniformes	Cyprinidae	Pseudorasbora	Pseudorasbora parva	98.868	24.97
NJBA011-14	0909418	2012-03-07	KM610828	China	Yunnan	Baoshan	Longyang District	Xiaopingtian	Cypriniformes	Cyprinidae	Pseudorasbora	Pseudorasbora parva	98.868	24.97
NJBA054-14	0909479	2012-03-07	KM610863	China	Yunnan	Baoshan	Longyang District	Xiaopingtian	Cypriniformes	Cyprinidae	Pseudorasbora	Pseudorasbora parva	98.868	24.97
NJBA051-14	0909475	2012-03-07	KM610864	China	Yunnan	Baoshan	Longyang District	Xiaopingtian	Cypriniformes	Cyprinidae	Pseudorasbora	Pseudorasbora parva	98.868	24.97
NJBA004-14	0909411	2012-03-07	KM610819	China	Yunnan	Baoshan	Longyang District	Xiaopingtian	Cypriniformes	Cyprinidae	Pseudorasbora	Pseudorasbora parva	98.868	24.97
NJBA032-14	0909454	2012-03-07	KM610822	China	Yunnan	Baoshan	Longyang District	Xiaopingtian	Cypriniformes	Cyprinidae	Pseudorasbora	Pseudorasbora parva	98.868	24.97
NJBA075-14	0909519	2012-03-07	KM610824	China	Yunnan	Baoshan	Longyang District	Xiaopingtian	Cypriniformes	Cyprinidae	Pseudorasbora	Pseudorasbora parva	98.868	24.97
NJBA024-14	0909434	2012-03-07	KM610868	China	Yunnan	Baoshan	Longyang District	Xiaopingtian	Cypriniformes	Cyprinidae	Pseudorasbora	Pseudorasbora parva	98.868	24.97
NJBA057-14	0909484	2012-03-07	KM610861	China	Yunnan	Baoshan	Longyang District	Xiaopingtian	Cypriniformes	Cyprinidae	Pseudorasbora	Pseudorasbora parva	98.868	24.97
NJBA058-14	0909485	2012-03-07	KM610815	China	Yunnan	Baoshan	Longyang District	Xiaopingtian	Cypriniformes	Cyprinidae	Pseudorasbora	Pseudorasbora parva	98.868	24.97
NJBA005-14	0909412	2012-03-07	KM610823	China	Yunnan	Baoshan	Longyang District	Xiaopingtian	Cypriniformes	Cyprinidae	Pseudorasbora	Pseudorasbora parva	98.868	24.97
NJBA017-14	0909425	2012-03-07	KM610857	China	Yunnan	Baoshan	Longyang District	Xiaopingtian	Cypriniformes	Cyprinidae	Pseudorasbora	Pseudorasbora parva	98.868	24.97
NJBA132-14	0912565	2012-03-07	KM610834	China	Yunnan	Baoshan	Longyang District	Xiaopingtian	Cypriniformes	Cyprinidae	Pseudorasbora	Pseudorasbora parva	98.868	24.97
NJBA141-14	0912597	2012-03-07	KM610843	China	Yunnan	Baoshan	Longyang District	Xiaopingtian	Cypriniformes	Cyprinidae	Pseudorasbora	Pseudorasbora parva	98.868	24.97
NJBA146-14	0912612	2012-03-07	KM610846	China	Yunnan	Baoshan	Longyang District	Xiaopingtian	Cypriniformes	Cyprinidae	Pseudorasbora	Pseudorasbora parva	98.868	24.97
NJBA129-14	0912554	2012-03-07	KM610831	China	Yunnan	Baoshan	Longyang District	Xiaopingtian	Cypriniformes	Cyprinidae	Pseudorasbora	Pseudorasbora parva	98.868	24.97
NJBA149-14	0912622	2012-03-07	KM610848	China	Yunnan	Baoshan	Longyang District	Xiaopingtian	Cypriniformes	Cyprinidae	Pseudorasbora	Pseudorasbora parva	98.868	24.97
NJBA142-14	0912598	2012-03-07	KM610844	China	Yunnan	Baoshan	Longyang District	Xiaopingtian	Cypriniformes	Cyprinidae	Pseudorasbora	Pseudorasbora parva	98.868	24.97
NJBA151-14	0912624	2012-03-07	KM610849	China	Yunnan	Baoshan	Longyang District	Xiaopingtian	Cypriniformes	Cyprinidae	Pseudorasbora	Pseudorasbora parva	98.868	24.97
NJBA155-14	0912640	2012-03-07	KM610853	China	Yunnan	Baoshan	Longyang District	Xiaopingtian	Cypriniformes	Cyprinidae	Pseudorasbora	Pseudorasbora parva	98.868	24.97
NJBA134-14	0912575	2012-03-07	KM610836	China	Yunnan	Baoshan	Longyang District	Xiaopingtian	Cypriniformes	Cyprinidae	Pseudorasbora	Pseudorasbora parva	98.868	24.97
NJBA156-14	0912641	2012-03-07	KM610855	China	Yunnan	Baoshan	Longyang District	Xiaopingtian	Cypriniformes	Cyprinidae	Pseudorasbora	Pseudorasbora parva	98.868	24.97
NJBA140-14	0912595	2012-03-07	KM610842	China	Yunnan	Baoshan	Longyang District	Xiaopingtian	Cypriniformes	Cyprinidae	Pseudorasbora	Pseudorasbora parva	98.868	24.97
NJBA119-14	0912147	2012-03-07	KM610826	China	Yunnan	Baoshan	Longyang District	Xiaopingtian	Cypriniformes	Cyprinidae	Pseudorasbora	Pseudorasbora parva	98.868	24.97
NJBA154-14	0912632	2012-03-07	KM610852	China	Yunnan	Baoshan	Longyang District	Xiaopingtian	Cypriniformes	Cyprinidae	Pseudorasbora	Pseudorasbora parva	98.868	24.97
NJBA148-14	0912621	2012-03-07	KM610847	China	Yunnan	Baoshan	Longyang District	Xiaopingtian	Cypriniformes	Cyprinidae	Pseudorasbora	Pseudorasbora parva	98.868	24.97
NJBA153-14	0912629	2012-03-07	KM610851	China	Yunnan	Baoshan	Longyang District	Xiaopingtian	Cypriniformes	Cyprinidae	Pseudorasbora	Pseudorasbora parva	98.868	24.97
NJBA152-14	0912627	2012-03-07	KM610850	China	Yunnan	Baoshan	Longyang District	Xiaopingtian	Cypriniformes	Cyprinidae	Pseudorasbora	Pseudorasbora parva	98.868	24.97
NJBA143-14	0912601	2012-03-07	KM610845	China	Yunnan	Baoshan	Longyang District	Xiaopingtian	Cypriniformes	Cyprinidae	Pseudorasbora	Pseudorasbora parva	98.868	24.97
NJBA253-14	0912866	2012-03-07	KM610821	China	Yunnan	Baoshan	Longyang District	Xiaopingtian	Cypriniformes	Cyprinidae	Pseudorasbora	Pseudorasbora parva	98.868	24.97
NJBA130-14	0912555	2012-03-07	KM610832	China	Yunnan	Baoshan	Longyang District	Xiaopingtian	Cypriniformes	Cyprinidae	Pseudorasbora	Pseudorasbora parva	98.868	24.97
NJBA127-14	0912551	2012-03-07	KM610829	China	Yunnan	Baoshan	Longyang District	Xiaopingtian	Cypriniformes	Cyprinidae	Pseudorasbora	Pseudorasbora parva	98.868	24.97
NJBA310-14	0912986	2012-03-07	KM610866	China	Yunnan	Baoshan	Longyang District	Xiaopingtian	Cypriniformes	Cyprinidae	Pseudorasbora	Pseudorasbora parva	98.868	24.97
NJBA137-14	0912586	2012-03-07	KM610839	China	Yunnan	Baoshan	Longyang District	Xiaopingtian	Cypriniformes	Cyprinidae	Pseudorasbora	Pseudorasbora parva	98.868	24.97
NJBA138-14	0912587	2012-03-07	KM610840	China	Yunnan	Baoshan	Longyang District	Xiaopingtian	Cypriniformes	Cyprinidae	Pseudorasbora	Pseudorasbora parva	98.868	24.97
NJBA133-14	0912568	2012-03-07	KM610835	China	Yunnan	Baoshan	Longyang District	Xiaopingtian	Cypriniformes	Cyprinidae	Pseudorasbora	Pseudorasbora parva	98.868	24.97
NJBA117-14	0912145	2012-03-07	KM610825	China	Yunnan	Baoshan	Longyang District	Xiaopingtian	Cypriniformes	Cyprinidae	Pseudorasbora	Pseudorasbora parva	98.868	24.97
NJBA136-14	0912585	2012-03-07	KM610838	China	Yunnan	Baoshan	Longyang District	Xiaopingtian	Cypriniformes	Cyprinidae	Pseudorasbora	Pseudorasbora parva	98.868	24.97
NJBA131-14	0912562	2012-03-07	KM610833	China	Yunnan	Baoshan	Longyang District	Xiaopingtian	Cypriniformes	Cyprinidae	Pseudorasbora	Pseudorasbora parva	98.868	24.97
NJBA122-14	0912163	2012-03-07	KM610827	China	Yunnan	Baoshan	Longyang District	Xiaopingtian	Cypriniformes	Cyprinidae	Pseudorasbora	Pseudorasbora parva	98.868	24.97
NJBA139-14	0912591	2012-03-07	KM610841	China	Yunnan	Baoshan	Longyang District	Xiaopingtian	Cypriniformes	Cyprinidae	Pseudorasbora	Pseudorasbora parva	98.868	24.97
NJBA135-14	0912581	2012-03-07	KM610837	China	Yunnan	Baoshan	Longyang District	Xiaopingtian	Cypriniformes	Cyprinidae	Pseudorasbora	Pseudorasbora parva	98.868	24.97
NJBA224-14	0912809	2012-03-07	KM610867	China	Yunnan	Baoshan	Longyang District	Xiaopingtian	Cypriniformes	Cyprinidae	Pseudorasbora	Pseudorasbora parva	98.868	24.97
NJBA244-14	0912844	2012-03-07	KM610820	China	Yunnan	Baoshan	Longyang District	Xiaopingtian	Cypriniformes	Cyprinidae	Pseudorasbora	Pseudorasbora parva	98.868	24.97
NJBA128-14	0912552	2012-03-07	KM610830	China	Yunnan	Baoshan	Longyang District	Xiaopingtian	Cypriniformes	Cyprinidae	Pseudorasbora	Pseudorasbora parva	98.868	24.97
NJBA111-14	0912100	2012-03-07	KM610818	China	Yunnan	Baoshan	Longyang District	Xiaopingtian	Cypriniformes	Cyprinidae	Pseudorasbora	Pseudorasbora parva	98.868	24.97
NJBA401-14	0913208	2012-03-07	KM610860	China	Yunnan	Nujiang Prefecture	Lushui	Liuku	Cypriniformes	Cyprinidae	Pseudorasbora	Pseudorasbora parva	98.852	25.855
NJBA229-14	0912819	2012-03-07	KM610865	China	Yunnan	Baoshan	Longyang District	Xiaopingtian	Cypriniformes	Cyprinidae	Pseudorasbora	Pseudorasbora parva	98.868	24.97
NJBA589-14	00915558	2012-10-07	KM610858	China	Yunnan	Baoshan	Longyang District	Xiaopingtian	Cypriniformes	Cyprinidae	Pseudorasbora	Pseudorasbora parva	98.868	24.97
NJBA583-14	00915552	2012-10-07	KM610859	China	Yunnan	Baoshan	Longyang District	Xiaopingtian	Cypriniformes	Cyprinidae	Pseudorasbora	Pseudorasbora parva	98.868	24.97
NJBA245-14	0912849	2012-03-07	KM610902	China	Yunnan	Baoshan	Longyang District	Xiaopingtian	Cypriniformes	Cyprinidae	Rhodeus	Rhodeus ocellatus	98.868	24.97
NJBA282-14	0912938	2012-03-07	KM610903	China	Yunnan	Baoshan	Longyang District	Xiaopingtian	Cypriniformes	Cyprinidae	Rhodeus	Rhodeus ocellatus	98.868	24.97
NJBA105-14	0912090	2012-03-07	KM610894	China	Yunnan	Baoshan	Longyang District	Xiaopingtian	Cypriniformes	Cyprinidae	Rhodeus	Rhodeus ocellatus	98.868	24.97
NJBA232-14	0912822	2012-03-07	KM610892	China	Yunnan	Baoshan	Longyang District	Xiaopingtian	Cypriniformes	Cyprinidae	Rhodeus	Rhodeus ocellatus	98.868	24.97
NJBA234-14	0912825	2012-03-07	KM610901	China	Yunnan	Baoshan	Longyang District	Xiaopingtian	Cypriniformes	Cyprinidae	Rhodeus	Rhodeus ocellatus	98.868	24.97
NJBA124-14	0912165	2012-03-07	KM610899	China	Yunnan	Baoshan	Longyang District	Xiaopingtian	Cypriniformes	Cyprinidae	Rhodeus	Rhodeus ocellatus	98.868	24.97
NJBA236-14	0912827	2012-03-07	KM610891	China	Yunnan	Baoshan	Longyang District	Xiaopingtian	Cypriniformes	Cyprinidae	Rhodeus	Rhodeus ocellatus	98.868	24.97
NJBA108-14	0912093	2012-03-07	KM610906	China	Yunnan	Baoshan	Longyang District	Xiaopingtian	Cypriniformes	Cyprinidae	Rhodeus	Rhodeus ocellatus	98.868	24.97
NJBA231-14	0912821	2012-03-07	KM610900	China	Yunnan	Baoshan	Longyang District	Xiaopingtian	Cypriniformes	Cyprinidae	Rhodeus	Rhodeus ocellatus	98.868	24.97
NJBA221-14	0912805	2012-03-07	KM610895	China	Yunnan	Baoshan	Longyang District	Xiaopingtian	Cypriniformes	Cyprinidae	Rhodeus	Rhodeus ocellatus	98.868	24.97
NJBA115-14	0912118	2012-03-07	KM610897	China	Yunnan	Baoshan	Longyang District	Xiaopingtian	Cypriniformes	Cyprinidae	Rhodeus	Rhodeus ocellatus	98.868	24.97
NJBA116-14	0912141	2012-03-07	KM610904	China	Yunnan	Baoshan	Longyang District	Xiaopingtian	Cypriniformes	Cyprinidae	Rhodeus	Rhodeus ocellatus	98.868	24.97
NJBA233-14	0912824	2012-03-07	KM610893	China	Yunnan	Baoshan	Longyang District	Xiaopingtian	Cypriniformes	Cyprinidae	Rhodeus	Rhodeus ocellatus	98.868	24.97
NJBA106-14	0912091	2012-03-07	KM610898	China	Yunnan	Baoshan	Longyang District	Xiaopingtian	Cypriniformes	Cyprinidae	Rhodeus	Rhodeus ocellatus	98.868	24.97
NJBA238-14	0912831	2012-03-07	KM610896	China	Yunnan	Baoshan	Longyang District	Xiaopingtian	Cypriniformes	Cyprinidae	Rhodeus	Rhodeus ocellatus	98.868	24.97
NJBA562-14	00915529	2012-10-07	KM610905	China	Yunnan	Baoshan	Longyang District	Xiaopingtian	Cypriniformes	Cyprinidae	Rhodeus	Rhodeus ocellatus	98.868	24.97
NJBA178-14	0912712	2012-10-07	KM610911	China	Yunnan	Baoshan	Longling	Sangjiangkou	Cypriniformes	Cyprinidae	Schistura	Schistura disparizona	98.974	24.423
NJBA095-14	0912051	2013-06-08	KM610908	China	Yunnan	Baoshan	Longling	Longzhen Bridge	Cypriniformes	Nemacheilidae	Schistura	Schistura disparizona	99.082	24.24
NJBA094-14	0912049	2013-06-08	KM610907	China	Yunnan	Baoshan	Longling	Longzhen Bridge	Cypriniformes	Nemacheilidae	Schistura	Schistura disparizona	99.082	24.24
NJBA093-14	0912048	2013-06-08	KM610909	China	Yunnan	Baoshan	Longling	Longzhen Bridge	Cypriniformes	Nemacheilidae	Schistura	Schistura disparizona	99.082	24.24
NJBA173-14	0912699	2013-06-08	KM610910	China	Yunnan	Baoshan	Longling	Longzhen Bridge	Cypriniformes	Nemacheilidae	Schistura	Schistura disparizona	99.082	24.24
NJBA461-14	0913334	2012-03-07	KM611042	China	Yunnan	Nujiang Prefecture	Gongshan	Puladi	Cypriniformes	Cyprinidae	Schizothorax	Schizothorax gongshanensis	98.728	27.668
NJBA359-14	0913090	2012-03-07	KM611041	China	Yunnan	Nujiang Prefecture	Gongshan	Puladi	Cypriniformes	Cyprinidae	Schizothorax	Schizothorax gongshanensis	98.728	27.668
NJBA295-14	0912961	2012-03-07	KM611044	China	Yunnan	Nujiang Prefecture	Gongshan	Puladi	Cypriniformes	Cyprinidae	Schizothorax	Schizothorax gongshanensis	98.728	27.668
NJBA667-14	00915710	2012-10-06	KM611036	China	Yunnan	Nujiang Prefecture	Gongshan	Puladi	Cypriniformes	Cyprinidae	Schizothorax	Schizothorax gongshanensis	98.728	27.668
NJBA671-14	00915714	2012-10-06	KM611033	China	Yunnan	Nujiang Prefecture	Gongshan	Puladi	Cypriniformes	Cyprinidae	Schizothorax	Schizothorax gongshanensis	98.728	27.668
NJBA957-14	ihb201305726	2013-06-08	KM611035	China	Yunnan	Nujiang Prefecture	Gongshan	Puladi	Cypriniformes	Cyprinidae	Schizothorax	Schizothorax gongshanensis	98.728	27.668
NJBA960-14	ihb201305730	2013-06-08	KM611043	China	Yunnan	Nujiang Prefecture	Gongshan	Puladi	Cypriniformes	Cyprinidae	Schizothorax	Schizothorax gongshanensis	98.728	27.668
NJBA985-14	ihb201305764	2013-06-08	KM611030	China	Yunnan	Nujiang Prefecture	Gongshan	Puladi	Cypriniformes	Cyprinidae	Schizothorax	Schizothorax gongshanensis	98.728	27.668
NJBA973-14	ihb201305751	2013-06-08	KM611040	China	Yunnan	Nujiang Prefecture	Gongshan	Bingzhongluo	Cypriniformes	Cyprinidae	Schizothorax	Schizothorax gongshanensis	98.633	28.026
NJBA976-14	ihb201305754	2013-06-08	KM611034	China	Yunnan	Nujiang Prefecture	Gongshan	Bingzhongluo	Cypriniformes	Cyprinidae	Schizothorax	Schizothorax gongshanensis	98.633	28.026
NJBA965-14	ihb201305735	2013-06-08	KM611037	China	Yunnan	Nujiang Prefecture	Gongshan	Puladi	Cypriniformes	Cyprinidae	Schizothorax	Schizothorax gongshanensis	98.728	27.668
NJBA964-14	ihb201305734	2013-06-08	KM611038	China	Yunnan	Nujiang Prefecture	Gongshan	Puladi	Cypriniformes	Cyprinidae	Schizothorax	Schizothorax gongshanensis	98.728	27.668
NJBA988-14	ihb201305767	2013-06-08	KM611031	China	Yunnan	Nujiang Prefecture	Gongshan	Puladi	Cypriniformes	Cyprinidae	Schizothorax	Schizothorax gongshanensis	98.728	27.668
NJBA873-14	ihb201305569	2013-06-08	KM611029	China	Yunnan	Nujiang Prefecture	Lushui	Manglong River	Cypriniformes	Cyprinidae	Schizothorax	Schizothorax gongshanensis	98.856	25.512
NJBA471-14	0913361	2012-03-07	KM611028	China	Yunnan	Nujiang Prefecture	Gongshan	Puladi	Cypriniformes	Cyprinidae	Schizothorax	Schizothorax gongshanensis	98.728	27.668
NJBA357-14	0913087	2012-03-07	KM611039	China	Yunnan	Nujiang Prefecture	Gongshan	Puladi	Cypriniformes	Cyprinidae	Schizothorax	Schizothorax gongshanensis	98.728	27.668
NJBA313-14	0912999	2012-03-07	KM611032	China	Yunnan	Nujiang Prefecture	Gongshan	Puladi	Cypriniformes	Cyprinidae	Schizothorax	Schizothorax gongshanensis	98.728	27.668
NJBA1128-14	ihb201310290	2013-06-08	KM611079	China	Yunnan	Baoshan	Longyang District	Kongguang village	Cypriniformes	Cyprinidae	Schizothorax	Schizothorax lissolabiatus	98.853	25.312
NJBA1129-14	ihb201310291	2013-06-08	KM611078	China	Yunnan	Baoshan	Longyang District	Kongguang village	Cypriniformes	Cyprinidae	Schizothorax	Schizothorax lissolabiatus	98.853	25.312
NJBA1130-14	ihb201310292	2013-06-08	KM611077	China	Yunnan	Baoshan	Longyang District	Kongguang village	Cypriniformes	Cyprinidae	Schizothorax	Schizothorax lissolabiatus	98.853	25.312
NJBA1131-14	ihb201310293	2013-06-08	KM611076	China	Yunnan	Baoshan	Longyang District	Kongguang village	Cypriniformes	Cyprinidae	Schizothorax	Schizothorax lissolabiatus	98.853	25.312
NJBA1132-14	ihb201310294	2013-06-08	KM611075	China	Yunnan	Baoshan	Longyang District	Kongguang village	Cypriniformes	Cyprinidae	Schizothorax	Schizothorax lissolabiatus	98.853	25.312
NJBA1133-14	ihb201310295	2013-06-08	KM611074	China	Yunnan	Baoshan	Longyang District	Kongguang village	Cypriniformes	Cyprinidae	Schizothorax	Schizothorax lissolabiatus	98.853	25.312
NJBA1134-14	ihb201310296	2013-06-08	KM611073	China	Yunnan	Baoshan	Longyang District	Kongguang village	Cypriniformes	Cyprinidae	Schizothorax	Schizothorax lissolabiatus	98.853	25.312
NJBA1135-14	ihb201310297	2013-06-08	KM611072	China	Yunnan	Baoshan	Longyang District	Kongguang village	Cypriniformes	Cyprinidae	Schizothorax	Schizothorax lissolabiatus	98.853	25.312
NJBA1136-14	ihb201310298	2013-06-08	KM611071	China	Yunnan	Baoshan	Longyang District	Kongguang village	Cypriniformes	Cyprinidae	Schizothorax	Schizothorax lissolabiatus	98.853	25.312
NJBA1137-14	ihb201310299	2013-06-08	KM611070	China	Yunnan	Baoshan	Longyang District	Kongguang village	Cypriniformes	Cyprinidae	Schizothorax	Schizothorax lissolabiatus	98.853	25.312
NJBA1138-14	ihb201310300	2013-06-08	KM611069	China	Yunnan	Baoshan	Longyang District	Kongguang village	Cypriniformes	Cyprinidae	Schizothorax	Schizothorax lissolabiatus	98.853	25.312
NJBA824-14	ihb201305501	2013-06-08	KM611068	China	Yunnan	Baoshan	Longyang District	Kongguang village	Cypriniformes	Cyprinidae	Schizothorax	Schizothorax lissolabiatus	98.853	25.312
NJBA825-14	ihb201305502	2013-06-08	KM611067	China	Yunnan	Baoshan	Longyang District	Kongguang village	Cypriniformes	Cyprinidae	Schizothorax	Schizothorax lissolabiatus	98.853	25.312
NJBA826-14	ihb201305503	2013-06-08	KM611066	China	Yunnan	Baoshan	Longyang District	Kongguang village	Cypriniformes	Cyprinidae	Schizothorax	Schizothorax lissolabiatus	98.853	25.312
NJBA827-14	ihb201305504	2013-06-08	KM611065	China	Yunnan	Baoshan	Longyang District	Kongguang village	Cypriniformes	Cyprinidae	Schizothorax	Schizothorax lissolabiatus	98.853	25.312
NJBA828-14	ihb201305505	2013-06-08	KM611064	China	Yunnan	Baoshan	Longyang District	Kongguang village	Cypriniformes	Cyprinidae	Schizothorax	Schizothorax lissolabiatus	98.853	25.312
NJBA829-14	ihb201305506	2013-06-08	KM611063	China	Yunnan	Baoshan	Longyang District	Kongguang village	Cypriniformes	Cyprinidae	Schizothorax	Schizothorax lissolabiatus	98.853	25.312
NJBA830-14	ihb201305507	2013-06-08	KM611062	China	Yunnan	Baoshan	Longyang District	Kongguang village	Cypriniformes	Cyprinidae	Schizothorax	Schizothorax lissolabiatus	98.853	25.312
NJBA831-14	ihb201305508	2013-06-08	KM611061	China	Yunnan	Baoshan	Longyang District	Kongguang village	Cypriniformes	Cyprinidae	Schizothorax	Schizothorax lissolabiatus	98.853	25.312
NJBA851-14	ihb201305540	2013-06-08	KM611045	China	Yunnan	Baoshan	Longyang District	Kongguang village	Cypriniformes	Cyprinidae	Schizothorax	Schizothorax lissolabiatus	98.853	25.312
NJBA872-14	ihb201305568	2013-06-08	KM611060	China	Yunnan	Nujiang Prefecture	Lushui	Manglong River	Cypriniformes	Cyprinidae	Schizothorax	Schizothorax lissolabiatus	98.856	25.512
NJBA874-14	ihb201305570	2013-06-08	KM611059	China	Yunnan	Nujiang Prefecture	Lushui	Manglong River	Cypriniformes	Cyprinidae	Schizothorax	Schizothorax lissolabiatus	98.856	25.512
NJBA875-14	ihb201305571	2013-06-08	KM611058	China	Yunnan	Nujiang Prefecture	Lushui	Manglong River	Cypriniformes	Cyprinidae	Schizothorax	Schizothorax lissolabiatus	98.856	25.512
NJBA876-14	ihb201305572	2013-06-08	KM611057	China	Yunnan	Nujiang Prefecture	Lushui	Manglong River	Cypriniformes	Cyprinidae	Schizothorax	Schizothorax lissolabiatus	98.856	25.512
NJBA877-14	ihb201305573	2013-06-08	KM611056	China	Yunnan	Nujiang Prefecture	Lushui	Manglong River	Cypriniformes	Cyprinidae	Schizothorax	Schizothorax lissolabiatus	98.856	25.512
NJBA878-14	ihb201305574	2013-06-08	KM611055	China	Yunnan	Nujiang Prefecture	Lushui	Manglong River	Cypriniformes	Cyprinidae	Schizothorax	Schizothorax lissolabiatus	98.856	25.512
NJBA879-14	ihb201305575	2013-06-08	KM611054	China	Yunnan	Nujiang Prefecture	Lushui	Manglong River	Cypriniformes	Cyprinidae	Schizothorax	Schizothorax lissolabiatus	98.856	25.512
NJBA880-14	ihb201305576	2013-06-08	KM611053	China	Yunnan	Nujiang Prefecture	Lushui	Manglong River	Cypriniformes	Cyprinidae	Schizothorax	Schizothorax lissolabiatus	98.856	25.512
NJBA881-14	ihb201305577	2013-06-08	KM611052	China	Yunnan	Nujiang Prefecture	Lushui	Manglong River	Cypriniformes	Cyprinidae	Schizothorax	Schizothorax lissolabiatus	98.856	25.512
NJBA882-14	ihb201305578	2013-06-08	KM611051	China	Yunnan	Nujiang Prefecture	Lushui	Manglong River	Cypriniformes	Cyprinidae	Schizothorax	Schizothorax lissolabiatus	98.856	25.512
NJBA883-14	ihb201305579	2013-06-08	KM611050	China	Yunnan	Nujiang Prefecture	Lushui	Manglong River	Cypriniformes	Cyprinidae	Schizothorax	Schizothorax lissolabiatus	98.856	25.512
NJBA884-14	ihb201305580	2013-06-08	KM611049	China	Yunnan	Nujiang Prefecture	Lushui	Manglong River	Cypriniformes	Cyprinidae	Schizothorax	Schizothorax lissolabiatus	98.856	25.512
NJBA885-14	ihb201305581	2013-06-08	KM611048	China	Yunnan	Nujiang Prefecture	Lushui	Manglong River	Cypriniformes	Cyprinidae	Schizothorax	Schizothorax lissolabiatus	98.856	25.512
NJBA886-14	ihb201305582	2013-06-08	KM611047	China	Yunnan	Nujiang Prefecture	Lushui	Manglong River	Cypriniformes	Cyprinidae	Schizothorax	Schizothorax lissolabiatus	98.856	25.512
NJBA887-14	ihb201305583	2013-06-08	KM611046	China	Yunnan	Nujiang Prefecture	Lushui	Manglong River	Cypriniformes	Cyprinidae	Schizothorax	Schizothorax lissolabiatus	98.856	25.512
NJBA1053-14	ihb201306242	2013-06-08	KM611081	China	Yunnan	Baoshan	Longyang District	Mangliu River	Cypriniformes	Cyprinidae	Schizothorax	Schizothorax lissolabiatus	98.841	25.459
NJBA1057-14	ihb201306246	2013-06-08	KM611080	China	Yunnan	Baoshan	Longyang District	Mangliu River	Cypriniformes	Cyprinidae	Schizothorax	Schizothorax lissolabiatus	98.841	25.459
NJBA161-14	0912664	2012-03-07	KM610945	China	Yunnan	Baoshan	Longyang District	Mangkuan	Cypriniformes	Nemacheilidae	Schistura	Schistura longa	98.872	25.45
NJBA264-14	0912902	2012-03-07	KM610950	China	Yunnan	Baoshan	Longyang District	Mangkuan	Cypriniformes	Nemacheilidae	Schistura	Schistura longa	98.872	25.45
NJBA503-14	0913889	2012-03-07	KM610922	China	Yunnan	Nujiang Prefecture	Fugong	County Areas	Cypriniformes	Nemacheilidae	Schistura	Schistura longa	98.867	26.909
NJBA548-14	0914007	2012-03-07	KM610939	China	Yunnan	Nujiang Prefecture	Lushui	Liuku	Cypriniformes	Nemacheilidae	Schistura	Schistura longa	98.852	25.855
NJBA542-14	0913991	2012-03-07	KM610936	China	Yunnan	Nujiang Prefecture	Lushui	Liuku	Cypriniformes	Nemacheilidae	Schistura	Schistura longa	98.852	25.855
NJBA538-14	0913984	2012-03-07	KM610932	China	Yunnan	Nujiang Prefecture	Lushui	Liuku	Cypriniformes	Nemacheilidae	Schistura	Schistura longa	98.852	25.855
NJBA509-14	0913900	2012-03-07	KM610924	China	Yunnan	Nujiang Prefecture	Fugong	County Areas	Cypriniformes	Nemacheilidae	Schistura	Schistura longa	98.867	26.909
NJBA455-14	0913323	2012-03-07	KM610915	China	Yunnan	Nujiang Prefecture	Lushui	Liuku	Cypriniformes	Nemacheilidae	Schistura	Schistura longa	98.852	25.855
NJBA539-14	0913985	2012-03-07	KM610933	China	Yunnan	Nujiang Prefecture	Lushui	Liuku	Cypriniformes	Nemacheilidae	Schistura	Schistura longa	98.852	25.855
NJBA551-14	0914020	2012-03-07	KM610942	China	Yunnan	Nujiang Prefecture	Lushui	Chenggan	Cypriniformes	Nemacheilidae	Schistura	Schistura longa	98.87	26.252
NJBA460-14	0913331	2012-03-07	KM610914	China	Yunnan	Nujiang Prefecture	Lushui	Liuku	Cypriniformes	Nemacheilidae	Schistura	Schistura longa	98.852	25.855
NJBA537-14	0913981	2012-03-07	KM610931	China	Yunnan	Nujiang Prefecture	Lushui	Liuku	Cypriniformes	Nemacheilidae	Schistura	Schistura longa	98.852	25.855
NJBA545-14	0913998	2012-03-07	KM610937	China	Yunnan	Nujiang Prefecture	Lushui	Liuku	Cypriniformes	Nemacheilidae	Schistura	Schistura longa	98.852	25.855
NJBA549-14	0914009	2012-03-07	KM610940	China	Yunnan	Nujiang Prefecture	Lushui	Liuku	Cypriniformes	Nemacheilidae	Schistura	Schistura longa	98.852	25.855
NJBA541-14	0913989	2012-03-07	KM610935	China	Yunnan	Nujiang Prefecture	Lushui	Liuku	Cypriniformes	Nemacheilidae	Schistura	Schistura longa	98.852	25.855
NJBA550-14	0914015	2012-03-07	KM610941	China	Yunnan	Nujiang Prefecture	Lushui	Liuku	Cypriniformes	Nemacheilidae	Schistura	Schistura longa	98.852	25.855
NJBA517-14	0913912	2012-03-07	KM610928	China	Yunnan	Nujiang Prefecture	Fugong	County Areas	Cypriniformes	Nemacheilidae	Schistura	Schistura longa	98.867	26.909
NJBA514-14	0913905	2012-03-07	KM610926	China	Yunnan	Nujiang Prefecture	Fugong	County Areas	Cypriniformes	Nemacheilidae	Schistura	Schistura longa	98.867	26.909
NJBA518-14	0913916	2012-03-07	KM610929	China	Yunnan	Nujiang Prefecture	Fugong	County Areas	Cypriniformes	Nemacheilidae	Schistura	Schistura longa	98.867	26.909
NJBA510-14	0913901	2012-03-07	KM610925	China	Yunnan	Nujiang Prefecture	Fugong	County Areas	Cypriniformes	Nemacheilidae	Schistura	Schistura longa	98.867	26.909
NJBA546-14	0914001	2012-03-07	KM610938	China	Yunnan	Nujiang Prefecture	Lushui	Liuku	Cypriniformes	Nemacheilidae	Schistura	Schistura longa	98.852	25.855
NJBA475-14	0913379	2012-03-07	KM610918	China	Yunnan	Nujiang Prefecture	Lushui	Liuku	Cypriniformes	Nemacheilidae	Schistura	Schistura longa	98.852	25.855
NJBA294-14	0912960	2012-03-07	KM610951	China	Yunnan	Nujiang Prefecture	Fugong	County Areas	Cypriniformes	Nemacheilidae	Schistura	Schistura longa	98.867	26.909
NJBA306-14	0912981	2012-03-07	KM610949	China	Yunnan	Nujiang Prefecture	Fugong	County Areas	Cypriniformes	Nemacheilidae	Schistura	Schistura longa	98.867	26.909
NJBA315-14	0913003	2012-03-07	KM610970	China	Yunnan	Nujiang Prefecture	Fugong	County Areas	Cypriniformes	Nemacheilidae	Schistura	Schistura longa	98.867	26.909
NJBA296-14	0912963	2012-03-07	KM610965	China	Yunnan	Nujiang Prefecture	Fugong	County Areas	Cypriniformes	Nemacheilidae	Schistura	Schistura longa	98.867	26.909
NJBA329-14	0913028	2012-03-07	KM610967	China	Yunnan	Nujiang Prefecture	Fugong	County Areas	Cypriniformes	Nemacheilidae	Schistura	Schistura longa	98.867	26.909
NJBA325-14	0913020	2012-03-07	KM610968	China	Yunnan	Nujiang Prefecture	Fugong	County Areas	Cypriniformes	Nemacheilidae	Schistura	Schistura longa	98.867	26.909
NJBA331-14	0913036	2012-03-07	KM610966	China	Yunnan	Nujiang Prefecture	Gongshan	Puladi	Cypriniformes	Nemacheilidae	Schistura	Schistura longa	98.728	27.668
NJBA353-14	0913081	2012-03-07	KM610958	China	Yunnan	Nujiang Prefecture	Gongshan	Puladi	Cypriniformes	Nemacheilidae	Schistura	Schistura longa	98.728	27.668
NJBA347-14	0913072	2012-03-07	KM610961	China	Yunnan	Nujiang Prefecture	Lushui	Liuku	Cypriniformes	Nemacheilidae	Schistura	Schistura longa	98.852	25.855
NJBA371-14	0913113	2012-03-07	KM610952	China	Yunnan	Nujiang Prefecture	Gongshan	Puladi	Cypriniformes	Nemacheilidae	Schistura	Schistura longa	98.728	27.668
NJBA339-14	0913052	2012-03-07	KM610963	China	Yunnan	Nujiang Prefecture	Gongshan	Puladi	Cypriniformes	Nemacheilidae	Schistura	Schistura longa	98.728	27.668
NJBA363-14	0913102	2012-03-07	KM610955	China	Yunnan	Nujiang Prefecture	Gongshan	Puladi	Cypriniformes	Nemacheilidae	Schistura	Schistura longa	98.728	27.668
NJBA469-14	0913359	2012-03-07	KM610917	China	Yunnan	Nujiang Prefecture	Gongshan	Puladi	Cypriniformes	Nemacheilidae	Schistura	Schistura longa	98.728	27.668
NJBA323-14	0913018	2012-03-07	KM610969	China	Yunnan	Nujiang Prefecture	Gongshan	Puladi	Cypriniformes	Nemacheilidae	Schistura	Schistura longa	98.728	27.668
NJBA459-14	0913330	2012-03-07	KM610971	China	Yunnan	Nujiang Prefecture	Lushui	Liuku	Cypriniformes	Nemacheilidae	Schistura	Schistura longa	98.852	25.855
NJBA334-14	0913040	2012-03-07	KM610964	China	Yunnan	Nujiang Prefecture	Gongshan	Puladi	Cypriniformes	Nemacheilidae	Schistura	Schistura longa	98.728	27.668
NJBA314-14	0913002	2012-03-07	KM610927	China	Yunnan	Nujiang Prefecture	Lushui	Liuku	Cypriniformes	Nemacheilidae	Schistura	Schistura longa	98.852	25.855
NJBA365-14	0913104	2012-03-07	KM610953	China	Yunnan	Nujiang Prefecture	Gongshan	Puladi	Cypriniformes	Nemacheilidae	Schistura	Schistura longa	98.728	27.668
NJBA358-14	0913089	2012-03-07	KM610957	China	Yunnan	Nujiang Prefecture	Lushui	Liuku	Cypriniformes	Nemacheilidae	Schistura	Schistura longa	98.852	25.855
NJBA361-14	0913100	2012-03-07	KM610956	China	Yunnan	Nujiang Prefecture	Gongshan	Puladi	Cypriniformes	Nemacheilidae	Schistura	Schistura longa	98.728	27.668
NJBA340-14	0913053	2012-03-07	KM610962	China	Yunnan	Nujiang Prefecture	Lushui	Liuku	Cypriniformes	Nemacheilidae	Schistura	Schistura longa	98.852	25.855
NJBA364-14	0913103	2012-03-07	KM610954	China	Yunnan	Nujiang Prefecture	Gongshan	Puladi	Cypriniformes	Nemacheilidae	Schistura	Schistura longa	98.728	27.668
NJBA372-14	0913114	2012-03-07	KM610912	China	Yunnan	Nujiang Prefecture	Gongshan	Puladi	Cypriniformes	Nemacheilidae	Schistura	Schistura longa	98.728	27.668
NJBA500-14	0913886	2012-03-07	KM610921	China	Yunnan	Nujiang Prefecture	Fugong	County Areas	Cypriniformes	Nemacheilidae	Schistura	Schistura longa	98.867	26.909
NJBA504-14	0913891	2012-03-07	KM610923	China	Yunnan	Nujiang Prefecture	Fugong	County Areas	Cypriniformes	Nemacheilidae	Schistura	Schistura longa	98.867	26.909
NJBA349-14	0913075	2012-03-07	KM610960	China	Yunnan	Nujiang Prefecture	Gongshan	Puladi	Cypriniformes	Nemacheilidae	Schistura	Schistura longa	98.728	27.668
NJBA464-14	0913349	2012-03-07	KM610916	China	Yunnan	Nujiang Prefecture	Lushui	Liuku	Cypriniformes	Nemacheilidae	Schistura	Schistura longa	98.852	25.855
NJBA565-14	00915532	2012-10-07	KM610948	China	Yunnan	Baoshan	Longyang District	Xiaopingtian	Cypriniformes	Nemacheilidae	Schistura	Schistura longa	98.868	24.97
NJBA652-14	00915689	2012-10-07	KM610934	China	Yunnan	Nujiang Prefecture	Fugong	Pihe	Cypriniformes	Nemacheilidae	Schistura	Schistura longa	98.903	26.486
NJBA668-14	00915711	2012-10-07	KM610930	China	Yunnan	Nujiang Prefecture	Fugong	Pihe	Cypriniformes	Nemacheilidae	Schistura	Schistura longa	98.903	26.486
NJBA351-14	0913079	2012-03-07	KM610959	China	Yunnan	Nujiang Prefecture	Gongshan	Puladi	Cypriniformes	Nemacheilidae	Schistura	Schistura longa	98.728	27.668
NJBA937-14	ihb201305649	2013-06-08	KM610946	China	Yunnan	Nujiang Prefecture	Fugong	Pihe	Cypriniformes	Nemacheilidae	Schistura	Schistura longa	98.903	26.486
NJBA938-14	ihb201305650	2013-06-08	KM610947	China	Yunnan	Nujiang Prefecture	Fugong	Pihe	Cypriniformes	Nemacheilidae	Schistura	Schistura longa	98.903	26.486
NJBA968-14	ihb201305742	2013-06-08	KM610944	China	Yunnan	Nujiang Prefecture	Gongshan	Puladi	Cypriniformes	Nemacheilidae	Schistura	Schistura longa	98.728	27.668
NJBA969-14	ihb201305744	2013-06-08	KM610943	China	Yunnan	Nujiang Prefecture	Gongshan	Puladi	Cypriniformes	Nemacheilidae	Schistura	Schistura longa	98.728	27.668
NJBA970-14	ihb201305746	2013-06-08	KM610913	China	Yunnan	Nujiang Prefecture	Gongshan	Puladi	Cypriniformes	Nemacheilidae	Schistura	Schistura longa	98.728	27.668
NJBA990-14	ihb201305772	2013-06-08	KM610919	China	Yunnan	Nujiang Prefecture	Gongshan	Puladi	Cypriniformes	Nemacheilidae	Schistura	Schistura longa	98.728	27.668
NJBA991-14	ihb201305773	2013-06-08	KM610920	China	Yunnan	Nujiang Prefecture	Gongshan	Puladi	Cypriniformes	Nemacheilidae	Schistura	Schistura longa	98.728	27.668
NJBA126-14	0912548	2012-03-07	KM611093	China	Yunnan	Baoshan	Longling	Sangjiangkou	Cypriniformes	Cyprinidae	Schizothorax	Schizothorax nukiangensis	98.974	24.423
NJBA175-14	0912704	2012-03-07	KM611082	China	Yunnan	Baoshan	Longling	Sangjiangkou	Cypriniformes	Cyprinidae	Schizothorax	Schizothorax nukiangensis	98.974	24.423
NJBA165-14	0912684	2012-03-07	KM611302	China	Yunnan	Baoshan	Longling	Sangjiangkou	Cypriniformes	Cyprinidae	Schizothorax	Schizothorax nukiangensis	98.974	24.423
NJBA230-14	0912820	2012-03-07	KM611271	China	Yunnan	Baoshan	Longling	Sangjiangkou	Cypriniformes	Cyprinidae	Schizothorax	Schizothorax nukiangensis	98.974	24.423
NJBA163-14	0912681	2012-03-07	KM611304	China	Yunnan	Baoshan	Longling	Sangjiangkou	Cypriniformes	Cyprinidae	Schizothorax	Schizothorax nukiangensis	98.974	24.423
NJBA157-14	0912647	2012-03-07	KM611083	China	Yunnan	Baoshan	Longling	Sangjiangkou	Cypriniformes	Cyprinidae	Schizothorax	Schizothorax nukiangensis	98.974	24.423
NJBA162-14	0912675	2012-03-07	KM611305	China	Yunnan	Baoshan	Longling	Sangjiangkou	Cypriniformes	Cyprinidae	Schizothorax	Schizothorax nukiangensis	98.974	24.423
NJBA210-14	0912781	2012-03-07	KM611282	China	Yunnan	Baoshan	Longling	Sangjiangkou	Cypriniformes	Cyprinidae	Schizothorax	Schizothorax nukiangensis	98.974	24.423
NJBA171-14	0912697	2012-03-07	KM611296	China	Yunnan	Baoshan	Longling	Sangjiangkou	Cypriniformes	Cyprinidae	Schizothorax	Schizothorax nukiangensis	98.974	24.423
NJBA167-14	0912687	2012-03-07	KM611300	China	Yunnan	Baoshan	Longling	Sangjiangkou	Cypriniformes	Cyprinidae	Schizothorax	Schizothorax nukiangensis	98.974	24.423
NJBA198-14	0912752	2012-03-07	KM611284	China	Yunnan	Baoshan	Longling	Sangjiangkou	Cypriniformes	Cyprinidae	Schizothorax	Schizothorax nukiangensis	98.974	24.423
NJBA080-14	0912011	2012-03-07	KM611110	China	Yunnan	Baoshan	Longling	Sangjiangkou	Cypriniformes	Cyprinidae	Schizothorax	Schizothorax nukiangensis	98.974	24.423
NJBA166-14	0912685	2012-03-07	KM611301	China	Yunnan	Baoshan	Longling	Sangjiangkou	Cypriniformes	Cyprinidae	Schizothorax	Schizothorax nukiangensis	98.974	24.423
NJBA172-14	0912698	2012-03-07	KM611295	China	Yunnan	Baoshan	Longling	Sangjiangkou	Cypriniformes	Cyprinidae	Schizothorax	Schizothorax nukiangensis	98.974	24.423
NJBA183-14	0912717	2012-03-07	KM611287	China	Yunnan	Baoshan	Longling	Sangjiangkou	Cypriniformes	Cyprinidae	Schizothorax	Schizothorax nukiangensis	98.974	24.423
NJBA168-14	0912689	2012-03-07	KM611299	China	Yunnan	Baoshan	Longling	Sangjiangkou	Cypriniformes	Cyprinidae	Schizothorax	Schizothorax nukiangensis	98.974	24.423
NJBA170-14	0912696	2012-03-07	KM611297	China	Yunnan	Baoshan	Longling	Sangjiangkou	Cypriniformes	Cyprinidae	Schizothorax	Schizothorax nukiangensis	98.974	24.423
NJBA169-14	0912694	2012-03-07	KM611298	China	Yunnan	Baoshan	Longling	Sangjiangkou	Cypriniformes	Cyprinidae	Schizothorax	Schizothorax nukiangensis	98.974	24.423
NJBA177-14	0912710	2012-03-07	KM611291	China	Yunnan	Baoshan	Longling	Sangjiangkou	Cypriniformes	Cyprinidae	Schizothorax	Schizothorax nukiangensis	98.974	24.423
NJBA181-14	0912715	2012-03-07	KM611288	China	Yunnan	Baoshan	Longling	Sangjiangkou	Cypriniformes	Cyprinidae	Schizothorax	Schizothorax nukiangensis	98.974	24.423
NJBA206-14	0912776	2012-03-07	KM611283	China	Yunnan	Baoshan	Longling	Sangjiangkou	Cypriniformes	Cyprinidae	Schizothorax	Schizothorax nukiangensis	98.974	24.423
NJBA164-14	0912682	2012-03-07	KM611303	China	Yunnan	Baoshan	Longling	Sangjiangkou	Cypriniformes	Cyprinidae	Schizothorax	Schizothorax nukiangensis	98.974	24.423
NJBA150-14	0912623	2012-03-07	KM611084	China	Yunnan	Baoshan	Longling	Sangjiangkou	Cypriniformes	Cyprinidae	Schizothorax	Schizothorax nukiangensis	98.974	24.423
NJBA180-14	0912714	2012-03-07	KM611289	China	Yunnan	Baoshan	Longling	Sangjiangkou	Cypriniformes	Cyprinidae	Schizothorax	Schizothorax nukiangensis	98.974	24.423
NJBA001-14	0909407	2012-03-07	KM611240	China	Yunnan	Baoshan	Longyang District	Xiaopingtian	Cypriniformes	Cyprinidae	Schizothorax	Schizothorax nukiangensis	98.868	24.97
NJBA003-14	0909409	2012-03-07	KM611238	China	Yunnan	Baoshan	Longyang District	Xiaopingtian	Cypriniformes	Cyprinidae	Schizothorax	Schizothorax nukiangensis	98.868	24.97
NJBA002-14	0909408	2012-03-07	KM611239	China	Yunnan	Baoshan	Longyang District	Xiaopingtian	Cypriniformes	Cyprinidae	Schizothorax	Schizothorax nukiangensis	98.868	24.97
NJBA028-14	0909439	2012-03-07	KM611219	China	Yunnan	Baoshan	Longyang District	Xiaopingtian	Cypriniformes	Cyprinidae	Schizothorax	Schizothorax nukiangensis	98.868	24.97
NJBA055-14	0909480	2012-03-07	KM611197	China	Yunnan	Baoshan	Longyang District	Xiaopingtian	Cypriniformes	Cyprinidae	Schizothorax	Schizothorax nukiangensis	98.868	24.97
NJBA074-14	0909515	2012-03-07	KM611184	China	Yunnan	Baoshan	Longyang District	Xiaopingtian	Cypriniformes	Cyprinidae	Schizothorax	Schizothorax nukiangensis	98.868	24.97
NJBA008-14	0909415	2012-03-07	KM611233	China	Yunnan	Baoshan	Longyang District	Xiaopingtian	Cypriniformes	Cyprinidae	Schizothorax	Schizothorax nukiangensis	98.868	24.97
NJBA030-14	0909443	2012-03-07	KM611218	China	Yunnan	Baoshan	Longyang District	Xiaopingtian	Cypriniformes	Cyprinidae	Schizothorax	Schizothorax nukiangensis	98.868	24.97
NJBA050-14	0909474	2012-03-07	KM611202	China	Yunnan	Baoshan	Longyang District	Xiaopingtian	Cypriniformes	Cyprinidae	Schizothorax	Schizothorax nukiangensis	98.868	24.97
NJBA049-14	0909472	2012-03-07	KM611203	China	Yunnan	Baoshan	Longyang District	Xiaopingtian	Cypriniformes	Cyprinidae	Schizothorax	Schizothorax nukiangensis	98.868	24.97
NJBA065-14	0909495	2012-03-07	KM611189	China	Yunnan	Baoshan	Longyang District	Xiaopingtian	Cypriniformes	Cyprinidae	Schizothorax	Schizothorax nukiangensis	98.868	24.97
NJBA020-14	0909430	2012-03-07	KM611224	China	Yunnan	Baoshan	Longyang District	Xiaopingtian	Cypriniformes	Cyprinidae	Schizothorax	Schizothorax nukiangensis	98.868	24.97
NJBA052-14	0909476	2012-03-07	KM611200	China	Yunnan	Baoshan	Longyang District	Xiaopingtian	Cypriniformes	Cyprinidae	Schizothorax	Schizothorax nukiangensis	98.868	24.97
NJBA006-14	0909413	2012-03-07	KM611235	China	Yunnan	Baoshan	Longyang District	Xiaopingtian	Cypriniformes	Cyprinidae	Schizothorax	Schizothorax nukiangensis	98.868	24.97
NJBA286-14	0912945	2012-03-07	KM611241	China	Yunnan	Baoshan	Longyang District	Xiaopingtian	Cypriniformes	Cyprinidae	Schizothorax	Schizothorax nukiangensis	98.868	24.97
NJBA027-14	0909438	2012-03-07	KM611220	China	Yunnan	Baoshan	Longyang District	Xiaopingtian	Cypriniformes	Cyprinidae	Schizothorax	Schizothorax nukiangensis	98.868	24.97
NJBA021-14	0909431	2012-03-07	KM611223	China	Yunnan	Baoshan	Longyang District	Xiaopingtian	Cypriniformes	Cyprinidae	Schizothorax	Schizothorax nukiangensis	98.868	24.97
NJBA040-14	0909462	2012-03-07	KM611210	China	Yunnan	Baoshan	Longyang District	Xiaopingtian	Cypriniformes	Cyprinidae	Schizothorax	Schizothorax nukiangensis	98.868	24.97
NJBA046-14	0909468	2012-03-07	KM611206	China	Yunnan	Baoshan	Longyang District	Xiaopingtian	Cypriniformes	Cyprinidae	Schizothorax	Schizothorax nukiangensis	98.868	24.97
NJBA289-14	0912948	2012-03-07	KM611244	China	Yunnan	Baoshan	Longyang District	Xiaopingtian	Cypriniformes	Cyprinidae	Schizothorax	Schizothorax nukiangensis	98.868	24.97
NJBA263-14	0912901	2012-03-07	KM611247	China	Yunnan	Baoshan	Longyang District	Xiaopingtian	Cypriniformes	Cyprinidae	Schizothorax	Schizothorax nukiangensis	98.868	24.97
NJBA107-14	0912092	2012-03-07	KM611109	China	Yunnan	Baoshan	Longyang District	Xiaopingtian	Cypriniformes	Cyprinidae	Schizothorax	Schizothorax nukiangensis	98.868	24.97
NJBA012-14	0909419	2012-03-07	KM611229	China	Yunnan	Baoshan	Longyang District	Xiaopingtian	Cypriniformes	Cyprinidae	Schizothorax	Schizothorax nukiangensis	98.868	24.97
NJBA291-14	0912954	2012-03-07	KM611246	China	Yunnan	Baoshan	Longyang District	Xiaopingtian	Cypriniformes	Cyprinidae	Schizothorax	Schizothorax nukiangensis	98.868	24.97
NJBA261-14	0912898	2012-03-07	KM611249	China	Yunnan	Baoshan	Longyang District	Xiaopingtian	Cypriniformes	Cyprinidae	Schizothorax	Schizothorax nukiangensis	98.868	24.97
NJBA274-14	0912930	2012-03-07	KM611292	China	Yunnan	Baoshan	Longyang District	Xiaopingtian	Cypriniformes	Cyprinidae	Schizothorax	Schizothorax nukiangensis	98.868	24.97
NJBA248-14	0912853	2012-03-07	KM611260	China	Yunnan	Baoshan	Longyang District	Xiaopingtian	Cypriniformes	Cyprinidae	Schizothorax	Schizothorax nukiangensis	98.868	24.97
NJBA265-14	0912907	2012-03-07	KM611245	China	Yunnan	Baoshan	Longyang District	Xiaopingtian	Cypriniformes	Cyprinidae	Schizothorax	Schizothorax nukiangensis	98.868	24.97
NJBA262-14	0912899	2012-03-07	KM611248	China	Yunnan	Baoshan	Longyang District	Xiaopingtian	Cypriniformes	Cyprinidae	Schizothorax	Schizothorax nukiangensis	98.868	24.97
NJBA259-14	0912891	2012-03-07	KM611251	China	Yunnan	Baoshan	Longyang District	Xiaopingtian	Cypriniformes	Cyprinidae	Schizothorax	Schizothorax nukiangensis	98.868	24.97
NJBA267-14	0912918	2012-03-07	KM611243	China	Yunnan	Baoshan	Longyang District	Xiaopingtian	Cypriniformes	Cyprinidae	Schizothorax	Schizothorax nukiangensis	98.868	24.97
NJBA287-14	0912946	2012-03-07	KM611242	China	Yunnan	Baoshan	Longyang District	Xiaopingtian	Cypriniformes	Cyprinidae	Schizothorax	Schizothorax nukiangensis	98.868	24.97
NJBA010-14	0909417	2012-03-07	KM611231	China	Yunnan	Baoshan	Longyang District	Xiaopingtian	Cypriniformes	Cyprinidae	Schizothorax	Schizothorax nukiangensis	98.868	24.97
NJBA258-14	0912889	2012-03-07	KM611252	China	Yunnan	Baoshan	Longyang District	Xiaopingtian	Cypriniformes	Cyprinidae	Schizothorax	Schizothorax nukiangensis	98.868	24.97
NJBA120-14	0912154	2012-03-07	KM611099	China	Yunnan	Baoshan	Longyang District	Xiaopingtian	Cypriniformes	Cyprinidae	Schizothorax	Schizothorax nukiangensis	98.868	24.97
NJBA249-14	0912854	2012-03-07	KM611259	China	Yunnan	Baoshan	Longyang District	Xiaopingtian	Cypriniformes	Cyprinidae	Schizothorax	Schizothorax nukiangensis	98.868	24.97
NJBA239-14	0912839	2012-03-07	KM611265	China	Yunnan	Baoshan	Longyang District	Mangkuan	Cypriniformes	Cyprinidae	Schizothorax	Schizothorax nukiangensis	98.872	25.45
NJBA110-14	0912095	2012-03-07	KM611107	China	Yunnan	Baoshan	Longyang District	Mangkuan	Cypriniformes	Cyprinidae	Schizothorax	Schizothorax nukiangensis	98.872	25.45
NJBA109-14	0912094	2012-03-07	KM611108	China	Yunnan	Baoshan	Longyang District	Mangkuan	Cypriniformes	Cyprinidae	Schizothorax	Schizothorax nukiangensis	98.872	25.45
NJBA121-14	0912156	2012-03-07	KM611098	China	Yunnan	Baoshan	Longyang District	Mangkuan	Cypriniformes	Cyprinidae	Schizothorax	Schizothorax nukiangensis	98.872	25.45
NJBA237-14	0912828	2012-03-07	KM611267	China	Yunnan	Baoshan	Longyang District	Mangkuan	Cypriniformes	Cyprinidae	Schizothorax	Schizothorax nukiangensis	98.872	25.45
NJBA332-14	0913037	2012-03-07	KM611262	China	Yunnan	Nujiang Prefecture	Fugong	County Areas	Cypriniformes	Cyprinidae	Schizothorax	Schizothorax nukiangensis	98.867	26.909
NJBA482-14	0913847	2012-03-07	KM611154	China	Yunnan	Nujiang Prefecture	Fugong	County Areas	Cypriniformes	Cyprinidae	Schizothorax	Schizothorax nukiangensis	98.867	26.909
NJBA481-14	0913846	2012-03-07	KM611155	China	Yunnan	Nujiang Prefecture	Fugong	County Areas	Cypriniformes	Cyprinidae	Schizothorax	Schizothorax nukiangensis	98.867	26.909
NJBA488-14	0913859	2012-03-07	KM611149	China	Yunnan	Nujiang Prefecture	Fugong	County Areas	Cypriniformes	Cyprinidae	Schizothorax	Schizothorax nukiangensis	98.867	26.909
NJBA489-14	0913860	2012-03-07	KM611148	China	Yunnan	Nujiang Prefecture	Fugong	County Areas	Cypriniformes	Cyprinidae	Schizothorax	Schizothorax nukiangensis	98.867	26.909
NJBA490-14	0913861	2012-03-07	KM611147	China	Yunnan	Nujiang Prefecture	Fugong	County Areas	Cypriniformes	Cyprinidae	Schizothorax	Schizothorax nukiangensis	98.867	26.909
NJBA497-14	0913874	2012-03-07	KM611142	China	Yunnan	Nujiang Prefecture	Fugong	County Areas	Cypriniformes	Cyprinidae	Schizothorax	Schizothorax nukiangensis	98.867	26.909
NJBA519-14	0913917	2012-03-07	KM611130	China	Yunnan	Nujiang Prefecture	Fugong	County Areas	Cypriniformes	Cyprinidae	Schizothorax	Schizothorax nukiangensis	98.867	26.909
NJBA355-14	0913084	2012-03-07	KM611269	China	Yunnan	Nujiang Prefecture	Fugong	County Areas	Cypriniformes	Cyprinidae	Schizothorax	Schizothorax nukiangensis	98.867	26.909
NJBA293-14	0912959	2012-03-07	KM611250	China	Yunnan	Nujiang Prefecture	Fugong	County Areas	Cypriniformes	Cyprinidae	Schizothorax	Schizothorax nukiangensis	98.867	26.909
NJBA346-14	0913071	2012-03-07	KM611268	China	Yunnan	Nujiang Prefecture	Fugong	County Areas	Cypriniformes	Cyprinidae	Schizothorax	Schizothorax nukiangensis	98.867	26.909
NJBA513-14	0913904	2012-03-07	KM611131	China	Yunnan	Nujiang Prefecture	Fugong	County Areas	Cypriniformes	Cyprinidae	Schizothorax	Schizothorax nukiangensis	98.867	26.909
NJBA479-14	0913407	2012-03-07	KM611157	China	Yunnan	Nujiang Prefecture	Fugong	County Areas	Cypriniformes	Cyprinidae	Schizothorax	Schizothorax nukiangensis	98.867	26.909
NJBA511-14	0913902	2012-03-07	KM611132	China	Yunnan	Nujiang Prefecture	Fugong	County Areas	Cypriniformes	Cyprinidae	Schizothorax	Schizothorax nukiangensis	98.867	26.909
NJBA466-14	0913352	2012-03-07	KM611169	China	Yunnan	Nujiang Prefecture	Gongshan	Puladi	Cypriniformes	Cyprinidae	Schizothorax	Schizothorax nukiangensis	98.728	27.668
NJBA312-14	0912997	2012-03-07	KM611256	China	Yunnan	Nujiang Prefecture	Gongshan	Puladi	Cypriniformes	Cyprinidae	Schizothorax	Schizothorax nukiangensis	98.728	27.668
NJBA342-14	0913057	2012-03-07	KM611263	China	Yunnan	Nujiang Prefecture	Gongshan	Puladi	Cypriniformes	Cyprinidae	Schizothorax	Schizothorax nukiangensis	98.728	27.668
NJBA345-14	0913069	2012-03-07	KM611266	China	Yunnan	Nujiang Prefecture	Gongshan	Puladi	Cypriniformes	Cyprinidae	Schizothorax	Schizothorax nukiangensis	98.728	27.668
NJBA307-14	0912982	2012-03-07	KM611255	China	Yunnan	Nujiang Prefecture	Lushui	Chenggan	Cypriniformes	Cyprinidae	Schizothorax	Schizothorax nukiangensis	98.87	26.252
NJBA405-14	0913221	2012-03-07	KM611281	China	Yunnan	Nujiang Prefecture	Lushui	Liuku	Cypriniformes	Cyprinidae	Schizothorax	Schizothorax nukiangensis	98.852	25.855
NJBA377-14	0913130	2012-03-07	KM611274	China	Yunnan	Nujiang Prefecture	Lushui	Liuku	Cypriniformes	Cyprinidae	Schizothorax	Schizothorax nukiangensis	98.852	25.855
NJBA378-14	0913131	2012-03-07	KM611275	China	Yunnan	Nujiang Prefecture	Lushui	Liuku	Cypriniformes	Cyprinidae	Schizothorax	Schizothorax nukiangensis	98.852	25.855
NJBA443-14	0913301	2012-03-07	KM611180	China	Yunnan	Nujiang Prefecture	Lushui	Liuku	Cypriniformes	Cyprinidae	Schizothorax	Schizothorax nukiangensis	98.852	25.855
NJBA380-14	0913133	2012-03-07	KM611277	China	Yunnan	Nujiang Prefecture	Lushui	Liuku	Cypriniformes	Cyprinidae	Schizothorax	Schizothorax nukiangensis	98.852	25.855
NJBA384-14	0913138	2012-03-07	KM611279	China	Yunnan	Nujiang Prefecture	Lushui	Liuku	Cypriniformes	Cyprinidae	Schizothorax	Schizothorax nukiangensis	98.852	25.855
NJBA402-14	0913214	2012-03-07	KM611280	China	Yunnan	Nujiang Prefecture	Lushui	Liuku	Cypriniformes	Cyprinidae	Schizothorax	Schizothorax nukiangensis	98.852	25.855
NJBA375-14	0913128	2012-03-07	KM611272	China	Yunnan	Nujiang Prefecture	Lushui	Liuku	Cypriniformes	Cyprinidae	Schizothorax	Schizothorax nukiangensis	98.852	25.855
NJBA343-14	0913059	2012-03-07	KM611264	China	Yunnan	Nujiang Prefecture	Lushui	Chenggan	Cypriniformes	Cyprinidae	Schizothorax	Schizothorax nukiangensis	98.87	26.252
NJBA502-14	0913888	2012-03-07	KM611137	China	Yunnan	Nujiang Prefecture	Lushui	Chenggan	Cypriniformes	Cyprinidae	Schizothorax	Schizothorax nukiangensis	98.87	26.252
NJBA327-14	0913026	2012-03-07	KM611261	China	Yunnan	Nujiang Prefecture	Lushui	Chenggan	Cypriniformes	Cyprinidae	Schizothorax	Schizothorax nukiangensis	98.87	26.252
NJBA436-14	0913285	2012-03-07	KM611286	China	Yunnan	Nujiang Prefecture	Lushui	Liuku	Cypriniformes	Cyprinidae	Schizothorax	Schizothorax nukiangensis	98.852	25.855
NJBA379-14	0913132	2012-03-07	KM611276	China	Yunnan	Nujiang Prefecture	Lushui	Liuku	Cypriniformes	Cyprinidae	Schizothorax	Schizothorax nukiangensis	98.852	25.855
NJBA383-14	0913137	2012-03-07	KM611278	China	Yunnan	Nujiang Prefecture	Lushui	Liuku	Cypriniformes	Cyprinidae	Schizothorax	Schizothorax nukiangensis	98.852	25.855
NJBA434-14	0913282	2012-03-07	KM611285	China	Yunnan	Nujiang Prefecture	Lushui	Liuku	Cypriniformes	Cyprinidae	Schizothorax	Schizothorax nukiangensis	98.852	25.855
NJBA376-14	0913129	2012-03-07	KM611273	China	Yunnan	Nujiang Prefecture	Lushui	Liuku	Cypriniformes	Cyprinidae	Schizothorax	Schizothorax nukiangensis	98.852	25.855
NJBA370-14	0913112	2012-03-07	KM611270	China	Yunnan	Nujiang Prefecture	Fugong	County Areas	Cypriniformes	Cyprinidae	Schizothorax	Schizothorax nukiangensis	98.867	26.909
NJBA318-14	0913008	2012-03-07	KM611257	China	Yunnan	Nujiang Prefecture	Gongshan	Puladi	Cypriniformes	Cyprinidae	Schizothorax	Schizothorax nukiangensis	98.728	27.668
NJBA319-14	0913014	2012-03-07	KM611258	China	Yunnan	Nujiang Prefecture	Gongshan	Puladi	Cypriniformes	Cyprinidae	Schizothorax	Schizothorax nukiangensis	98.728	27.668
NJBA949-14	ihb201305702	2013-06-08	KM611199	China	Yunnan	Nujiang Prefecture	Fugong	Pihe	Cypriniformes	Cyprinidae	Schizothorax	Schizothorax nukiangensis	98.903	26.486
NJBA974-14	ihb201305752	2013-06-08	KM611217	China	Yunnan	Nujiang Prefecture	Gongshan	Bingzhongluo	Cypriniformes	Cyprinidae	Schizothorax	Schizothorax nukiangensis	98.633	28.026
NJBA1023-14	ihb201306033	2013-06-08	KM611105	China	Yunnan	Baoshan	Longling	Sangjiangkou	Cypriniformes	Cyprinidae	Schizothorax	Schizothorax nukiangensis	98.974	24.423
NJBA1050-14	ihb201306237	2013-06-08	KM611106	China	Yunnan	Baoshan	Longling	Sangjiangkou	Cypriniformes	Cyprinidae	Schizothorax	Schizothorax nukiangensis	98.974	24.423
NJBA922-14	ihb201305625	2013-06-08	KM611188	China	Yunnan	Nujiang Prefecture	Lushui	Liuku	Cypriniformes	Cyprinidae	Schizothorax	Schizothorax nukiangensis	98.852	25.855
NJBA842-14	ihb201305520	2013-06-08	KM611175	China	Yunnan	Nujiang Prefecture	Lushui	Liuku	Cypriniformes	Cyprinidae	Schizothorax	Schizothorax nukiangensis	98.852	25.855
NJBA986-14	ihb201305765	2013-06-08	KM611232	China	Yunnan	Nujiang Prefecture	Gongshan	Puladi	Cypriniformes	Cyprinidae	Schizothorax	Schizothorax nukiangensis	98.728	27.668
NJBA845-14	ihb201305525	2013-06-08	KM611176	China	Yunnan	Nujiang Prefecture	Lushui	Liuku	Cypriniformes	Cyprinidae	Schizothorax	Schizothorax nukiangensis	98.852	25.855
NJBA863-14	ihb201305552	2013-06-08	KM611179	China	Yunnan	Nujiang Prefecture	Lushui	Liuku	Cypriniformes	Cyprinidae	Schizothorax	Schizothorax nukiangensis	98.852	25.855
NJBA943-14	ihb201305695	2013-06-08	KM611192	China	Yunnan	Nujiang Prefecture	Fugong	Pihe	Cypriniformes	Cyprinidae	Schizothorax	Schizothorax nukiangensis	98.903	26.486
NJBA959-14	ihb201305729	2013-06-08	KM611208	China	Yunnan	Nujiang Prefecture	Gongshan	Puladi	Cypriniformes	Cyprinidae	Schizothorax	Schizothorax nukiangensis	98.728	27.668
NJBA862-14	ihb201305551	2013-06-08	KM611178	China	Yunnan	Nujiang Prefecture	Lushui	Liuku	Cypriniformes	Cyprinidae	Schizothorax	Schizothorax nukiangensis	98.852	25.855
NJBA917-14	ihb201305619	2013-06-08	KM611182	China	Yunnan	Nujiang Prefecture	Lushui	Liuku	Cypriniformes	Cyprinidae	Schizothorax	Schizothorax nukiangensis	98.852	25.855
NJBA977-14	ihb201305755	2013-06-08	KM611222	China	Yunnan	Nujiang Prefecture	Gongshan	Bingzhongluo	Cypriniformes	Cyprinidae	Schizothorax	Schizothorax nukiangensis	98.633	28.026
NJBA1010-14	ihb201305792	2013-06-08	KM611097	China	Yunnan	Nujiang Prefecture	Fugong	Pihe	Cypriniformes	Cyprinidae	Schizothorax	Schizothorax nukiangensis	98.903	26.486
NJBA993-14	ihb201305775	2013-06-08	KM611177	China	Yunnan	Nujiang Prefecture	Fugong	Pihe	Cypriniformes	Cyprinidae	Schizothorax	Schizothorax nukiangensis	98.903	26.486
NJBA941-14	ihb201305693	2013-06-08	KM611190	China	Yunnan	Nujiang Prefecture	Fugong	Pihe	Cypriniformes	Cyprinidae	Schizothorax	Schizothorax nukiangensis	98.903	26.486
NJBA1001-14	ihb201305783	2013-06-08	KM611092	China	Yunnan	Nujiang Prefecture	Fugong	Pihe	Cypriniformes	Cyprinidae	Schizothorax	Schizothorax nukiangensis	98.903	26.486
NJBA995-14	ihb201305777	2013-06-08	KM611086	China	Yunnan	Nujiang Prefecture	Fugong	Pihe	Cypriniformes	Cyprinidae	Schizothorax	Schizothorax nukiangensis	98.903	26.486
NJBA947-14	ihb201305699	2013-06-08	KM611196	China	Yunnan	Nujiang Prefecture	Fugong	Pihe	Cypriniformes	Cyprinidae	Schizothorax	Schizothorax nukiangensis	98.903	26.486
NJBA1000-14	ihb201305782	2013-06-08	KM611091	China	Yunnan	Nujiang Prefecture	Fugong	Pihe	Cypriniformes	Cyprinidae	Schizothorax	Schizothorax nukiangensis	98.903	26.486
NJBA946-14	ihb201305698	2013-06-08	KM611195	China	Yunnan	Nujiang Prefecture	Fugong	Pihe	Cypriniformes	Cyprinidae	Schizothorax	Schizothorax nukiangensis	98.903	26.486
NJBA972-14	ihb201305750	2013-06-08	KM611216	China	Yunnan	Nujiang Prefecture	Gongshan	Bingzhongluo	Cypriniformes	Cyprinidae	Schizothorax	Schizothorax nukiangensis	98.633	28.026
NJBA948-14	ihb201305701	2013-06-08	KM611198	China	Yunnan	Nujiang Prefecture	Fugong	Pihe	Cypriniformes	Cyprinidae	Schizothorax	Schizothorax nukiangensis	98.903	26.486
NJBA999-14	ihb201305781	2013-06-08	KM611090	China	Yunnan	Nujiang Prefecture	Fugong	Pihe	Cypriniformes	Cyprinidae	Schizothorax	Schizothorax nukiangensis	98.903	26.486
NJBA975-14	ihb201305753	2013-06-08	KM611221	China	Yunnan	Nujiang Prefecture	Gongshan	Bingzhongluo	Cypriniformes	Cyprinidae	Schizothorax	Schizothorax nukiangensis	98.633	28.026
NJBA1014-14	ihb201305796	2013-06-08	KM611103	China	Yunnan	Nujiang Prefecture	Fugong	Pihe	Cypriniformes	Cyprinidae	Schizothorax	Schizothorax nukiangensis	98.903	26.486
NJBA1008-14	ihb201305790	2013-06-08	KM611095	China	Yunnan	Nujiang Prefecture	Fugong	Pihe	Cypriniformes	Cyprinidae	Schizothorax	Schizothorax nukiangensis	98.903	26.486
NJBA1011-14	ihb201305793	2013-06-08	KM611100	China	Yunnan	Nujiang Prefecture	Fugong	Pihe	Cypriniformes	Cyprinidae	Schizothorax	Schizothorax nukiangensis	98.903	26.486
NJBA998-14	ihb201305780	2013-06-08	KM611089	China	Yunnan	Nujiang Prefecture	Fugong	Pihe	Cypriniformes	Cyprinidae	Schizothorax	Schizothorax nukiangensis	98.903	26.486
NJBA997-14	ihb201305779	2013-06-08	KM611088	China	Yunnan	Nujiang Prefecture	Fugong	Pihe	Cypriniformes	Cyprinidae	Schizothorax	Schizothorax nukiangensis	98.903	26.486
NJBA1002-14	ihb201305784	2013-06-08	KM611094	China	Yunnan	Nujiang Prefecture	Fugong	Pihe	Cypriniformes	Cyprinidae	Schizothorax	Schizothorax nukiangensis	98.903	26.486
NJBA944-14	ihb201305696	2013-06-08	KM611193	China	Yunnan	Nujiang Prefecture	Fugong	Pihe	Cypriniformes	Cyprinidae	Schizothorax	Schizothorax nukiangensis	98.903	26.486
NJBA958-14	ihb201305727	2013-06-08	KM611207	China	Yunnan	Nujiang Prefecture	Gongshan	Puladi	Cypriniformes	Cyprinidae	Schizothorax	Schizothorax nukiangensis	98.728	27.668
NJBA982-14	ihb201305761	2013-06-08	KM611227	China	Yunnan	Nujiang Prefecture	Gongshan	Bingzhongluo	Cypriniformes	Cyprinidae	Schizothorax	Schizothorax nukiangensis	98.633	28.026
NJBA980-14	ihb201305759	2013-06-08	KM611225	China	Yunnan	Nujiang Prefecture	Gongshan	Bingzhongluo	Cypriniformes	Cyprinidae	Schizothorax	Schizothorax nukiangensis	98.633	28.026
NJBA984-14	ihb201305763	2013-06-08	KM611230	China	Yunnan	Nujiang Prefecture	Gongshan	Puladi	Cypriniformes	Cyprinidae	Schizothorax	Schizothorax nukiangensis	98.728	27.668
NJBA1015-14	ihb201305797	2013-06-08	KM611104	China	Yunnan	Nujiang Prefecture	Fugong	Pihe	Cypriniformes	Cyprinidae	Schizothorax	Schizothorax nukiangensis	98.903	26.486
NJBA992-14	ihb201305774	2013-06-08	KM611237	China	Yunnan	Nujiang Prefecture	Fugong	Pihe	Cypriniformes	Cyprinidae	Schizothorax	Schizothorax nukiangensis	98.903	26.486
NJBA1009-14	ihb201305791	2013-06-08	KM611096	China	Yunnan	Nujiang Prefecture	Fugong	Pihe	Cypriniformes	Cyprinidae	Schizothorax	Schizothorax nukiangensis	98.903	26.486
NJBA994-14	ihb201305776	2013-06-08	KM611085	China	Yunnan	Nujiang Prefecture	Fugong	Pihe	Cypriniformes	Cyprinidae	Schizothorax	Schizothorax nukiangensis	98.903	26.486
NJBA983-14	ihb201305762	2013-06-08	KM611228	China	Yunnan	Nujiang Prefecture	Gongshan	Puladi	Cypriniformes	Cyprinidae	Schizothorax	Schizothorax nukiangensis	98.728	27.668
NJBA961-14	ihb201305731	2013-06-08	KM611209	China	Yunnan	Nujiang Prefecture	Gongshan	Puladi	Cypriniformes	Cyprinidae	Schizothorax	Schizothorax nukiangensis	98.728	27.668
NJBA996-14	ihb201305778	2013-06-08	KM611087	China	Yunnan	Nujiang Prefecture	Fugong	Pihe	Cypriniformes	Cyprinidae	Schizothorax	Schizothorax nukiangensis	98.903	26.486
NJBA971-14	ihb201305749	2013-06-08	KM611215	China	Yunnan	Nujiang Prefecture	Gongshan	Bingzhongluo	Cypriniformes	Cyprinidae	Schizothorax	Schizothorax nukiangensis	98.633	28.026
NJBA945-14	ihb201305697	2013-06-08	KM611194	China	Yunnan	Nujiang Prefecture	Fugong	Pihe	Cypriniformes	Cyprinidae	Schizothorax	Schizothorax nukiangensis	98.903	26.486
NJBA1012-14	ihb201305794	2013-06-08	KM611101	China	Yunnan	Nujiang Prefecture	Fugong	Pihe	Cypriniformes	Cyprinidae	Schizothorax	Schizothorax nukiangensis	98.903	26.486
NJBA962-14	ihb201305732	2013-06-08	KM611211	China	Yunnan	Nujiang Prefecture	Gongshan	Puladi	Cypriniformes	Cyprinidae	Schizothorax	Schizothorax nukiangensis	98.728	27.668
NJBA942-14	ihb201305694	2013-06-08	KM611191	China	Yunnan	Nujiang Prefecture	Fugong	Pihe	Cypriniformes	Cyprinidae	Schizothorax	Schizothorax nukiangensis	98.903	26.486
NJBA916-14	ihb201305618	2013-06-08	KM611181	China	Yunnan	Nujiang Prefecture	Lushui	Liuku	Cypriniformes	Cyprinidae	Schizothorax	Schizothorax nukiangensis	98.852	25.855
NJBA919-14	ihb201305621	2013-06-08	KM611185	China	Yunnan	Nujiang Prefecture	Lushui	Liuku	Cypriniformes	Cyprinidae	Schizothorax	Schizothorax nukiangensis	98.852	25.855
NJBA950-14	ihb201305703	2013-06-08	KM611201	China	Yunnan	Nujiang Prefecture	Fugong	Pihe	Cypriniformes	Cyprinidae	Schizothorax	Schizothorax nukiangensis	98.903	26.486
NJBA966-14	ihb201305740	2013-06-08	KM611213	China	Yunnan	Nujiang Prefecture	Gongshan	Puladi	Cypriniformes	Cyprinidae	Schizothorax	Schizothorax nukiangensis	98.728	27.668
NJBA987-14	ihb201305766	2013-06-08	KM611234	China	Yunnan	Nujiang Prefecture	Gongshan	Puladi	Cypriniformes	Cyprinidae	Schizothorax	Schizothorax nukiangensis	98.728	27.668
NJBA989-14	ihb201305768	2013-06-08	KM611236	China	Yunnan	Nujiang Prefecture	Gongshan	Puladi	Cypriniformes	Cyprinidae	Schizothorax	Schizothorax nukiangensis	98.728	27.668
NJBA981-14	ihb201305760	2013-06-08	KM611226	China	Yunnan	Nujiang Prefecture	Gongshan	Bingzhongluo	Cypriniformes	Cyprinidae	Schizothorax	Schizothorax nukiangensis	98.633	28.026
NJBA963-14	ihb201305733	2013-06-08	KM611212	China	Yunnan	Nujiang Prefecture	Gongshan	Puladi	Cypriniformes	Cyprinidae	Schizothorax	Schizothorax nukiangensis	98.728	27.668
NJBA967-14	ihb201305741	2013-06-08	KM611214	China	Yunnan	Nujiang Prefecture	Gongshan	Puladi	Cypriniformes	Cyprinidae	Schizothorax	Schizothorax nukiangensis	98.728	27.668
NJBA736-14	00915839	2012-10-07	KM611140	China	Yunnan	Nujiang Prefecture	Fugong	Pihe	Cypriniformes	Cyprinidae	Schizothorax	Schizothorax nukiangensis	98.903	26.486
NJBA746-14	00915853	2012-10-07	KM611150	China	Yunnan	Nujiang Prefecture	Fugong	Pihe	Cypriniformes	Cyprinidae	Schizothorax	Schizothorax nukiangensis	98.903	26.486
NJBA682-14	00915728	2012-10-07	KM611129	China	Yunnan	Nujiang Prefecture	Fugong	Pihe	Cypriniformes	Cyprinidae	Schizothorax	Schizothorax nukiangensis	98.903	26.486
NJBA670-14	00915713	2012-10-07	KM611122	China	Yunnan	Nujiang Prefecture	Fugong	Pihe	Cypriniformes	Cyprinidae	Schizothorax	Schizothorax nukiangensis	98.903	26.486
NJBA737-14	00915840	2012-10-07	KM611141	China	Yunnan	Nujiang Prefecture	Fugong	Pihe	Cypriniformes	Cyprinidae	Schizothorax	Schizothorax nukiangensis	98.903	26.486
NJBA649-14	00915682	2012-10-07	KM611114	China	Yunnan	Nujiang Prefecture	Fugong	Pihe	Cypriniformes	Cyprinidae	Schizothorax	Schizothorax nukiangensis	98.903	26.486
NJBA666-14	00915709	2012-10-07	KM611120	China	Yunnan	Nujiang Prefecture	Gongshan	Puladi	Cypriniformes	Cyprinidae	Schizothorax	Schizothorax nukiangensis	98.728	27.668
NJBA674-14	00915717	2012-10-07	KM611125	China	Yunnan	Nujiang Prefecture	Gongshan	Puladi	Cypriniformes	Cyprinidae	Schizothorax	Schizothorax nukiangensis	98.728	27.668
NJBA654-14	00915695	2012-10-07	KM611115	China	Yunnan	Nujiang Prefecture	Gongshan	Puladi	Cypriniformes	Cyprinidae	Schizothorax	Schizothorax nukiangensis	98.728	27.668
NJBA665-14	00915708	2012-10-07	KM611119	China	Yunnan	Nujiang Prefecture	Gongshan	Puladi	Cypriniformes	Cyprinidae	Schizothorax	Schizothorax nukiangensis	98.728	27.668
NJBA663-14	00915706	2012-10-07	KM611117	China	Yunnan	Nujiang Prefecture	Gongshan	Puladi	Cypriniformes	Cyprinidae	Schizothorax	Schizothorax nukiangensis	98.728	27.668
NJBA675-14	00915718	2012-10-07	KM611126	China	Yunnan	Nujiang Prefecture	Gongshan	Puladi	Cypriniformes	Cyprinidae	Schizothorax	Schizothorax nukiangensis	98.728	27.668
NJBA680-14	00915726	2012-10-07	KM611128	China	Yunnan	Nujiang Prefecture	Gongshan	Puladi	Cypriniformes	Cyprinidae	Schizothorax	Schizothorax nukiangensis	98.728	27.668
NJBA664-14	00915707	2012-10-07	KM611118	China	Yunnan	Nujiang Prefecture	Gongshan	Puladi	Cypriniformes	Cyprinidae	Schizothorax	Schizothorax nukiangensis	98.728	27.668
NJBA669-14	00915712	2012-10-07	KM611121	China	Yunnan	Nujiang Prefecture	Gongshan	Puladi	Cypriniformes	Cyprinidae	Schizothorax	Schizothorax nukiangensis	98.728	27.668
NJBA662-14	00915704	2012-10-07	KM611116	China	Yunnan	Nujiang Prefecture	Gongshan	Puladi	Cypriniformes	Cyprinidae	Schizothorax	Schizothorax nukiangensis	98.728	27.668
NJBA677-14	00915720	2012-10-07	KM611127	China	Yunnan	Nujiang Prefecture	Gongshan	Puladi	Cypriniformes	Cyprinidae	Schizothorax	Schizothorax nukiangensis	98.728	27.668
NJBA732-14	00915835	2012-10-07	KM611136	China	Yunnan	Nujiang Prefecture	Lushui	Liuku	Cypriniformes	Cyprinidae	Schizothorax	Schizothorax nukiangensis	98.852	25.855
NJBA749-14	00915861	2012-10-07	KM611151	China	Yunnan	Nujiang Prefecture	Lushui	Liuku	Cypriniformes	Cyprinidae	Schizothorax	Schizothorax nukiangensis	98.852	25.855
NJBA734-14	00915837	2012-10-07	KM611139	China	Yunnan	Nujiang Prefecture	Lushui	Liuku	Cypriniformes	Cyprinidae	Schizothorax	Schizothorax nukiangensis	98.852	25.855
NJBA730-14	00915833	2012-10-07	KM611134	China	Yunnan	Nujiang Prefecture	Lushui	Liuku	Cypriniformes	Cyprinidae	Schizothorax	Schizothorax nukiangensis	98.852	25.855
NJBA739-14	00915843	2012-10-07	KM611143	China	Yunnan	Nujiang Prefecture	Lushui	Liuku	Cypriniformes	Cyprinidae	Schizothorax	Schizothorax nukiangensis	98.852	25.855
NJBA740-14	00915844	2012-10-07	KM611144	China	Yunnan	Nujiang Prefecture	Lushui	Liuku	Cypriniformes	Cyprinidae	Schizothorax	Schizothorax nukiangensis	98.852	25.855
NJBA750-14	00915863	2012-10-07	KM611152	China	Yunnan	Nujiang Prefecture	Lushui	Liuku	Cypriniformes	Cyprinidae	Schizothorax	Schizothorax nukiangensis	98.852	25.855
NJBA743-14	00915849	2012-10-07	KM611146	China	Yunnan	Nujiang Prefecture	Lushui	Liuku	Cypriniformes	Cyprinidae	Schizothorax	Schizothorax nukiangensis	98.852	25.855
NJBA727-14	00915829	2012-10-07	KM611133	China	Yunnan	Nujiang Prefecture	Lushui	Liuku	Cypriniformes	Cyprinidae	Schizothorax	Schizothorax nukiangensis	98.852	25.855
NJBA731-14	00915834	2012-10-07	KM611135	China	Yunnan	Nujiang Prefecture	Lushui	Liuku	Cypriniformes	Cyprinidae	Schizothorax	Schizothorax nukiangensis	98.852	25.855
NJBA673-14	00915716	2012-10-07	KM611124	China	Yunnan	Nujiang Prefecture	Gongshan	Puladi	Cypriniformes	Cyprinidae	Schizothorax	Schizothorax nukiangensis	98.728	27.668
NJBA742-14	00915848	2012-10-07	KM611145	China	Yunnan	Nujiang Prefecture	Lushui	Liuku	Cypriniformes	Cyprinidae	Schizothorax	Schizothorax nukiangensis	98.852	25.855
NJBA672-14	00915715	2012-10-07	KM611123	China	Yunnan	Nujiang Prefecture	Gongshan	Puladi	Cypriniformes	Cyprinidae	Schizothorax	Schizothorax nukiangensis	98.728	27.668
NJBA639-14	00915641	2012-10-07	KM611111	China	Yunnan	Baoshan	Longling	Sangjiangkou	Cypriniformes	Cyprinidae	Schizothorax	Schizothorax nukiangensis	98.974	24.423
NJBA640-14	00915642	2012-10-07	KM611112	China	Yunnan	Baoshan	Longling	Sangjiangkou	Cypriniformes	Cyprinidae	Schizothorax	Schizothorax nukiangensis	98.974	24.423
NJBA644-14	00915656	2012-10-07	KM611113	China	Yunnan	Baoshan	Longling	Sangjiangkou	Cypriniformes	Cyprinidae	Schizothorax	Schizothorax nukiangensis	98.974	24.423
NJBA760-14	00915877	2012-10-07	KM611158	China	Yunnan	Baoshan	Longyang District	Xiaopingtian	Cypriniformes	Cyprinidae	Schizothorax	Schizothorax nukiangensis	98.868	24.97
NJBA758-14	00915874	2012-10-07	KM611156	China	Yunnan	Baoshan	Longyang District	Xiaopingtian	Cypriniformes	Cyprinidae	Schizothorax	Schizothorax nukiangensis	98.868	24.97
NJBA788-14	00915910	2012-10-07	KM611167	China	Yunnan	Baoshan	Longyang District	Xiaopingtian	Cypriniformes	Cyprinidae	Schizothorax	Schizothorax nukiangensis	98.868	24.97
NJBA558-14	00915524	2012-10-07	KM611290	China	Yunnan	Baoshan	Longyang District	Xiaopingtian	Cypriniformes	Cyprinidae	Schizothorax	Schizothorax nukiangensis	98.868	24.97
NJBA780-14	00915901	2012-10-07	KM611161	China	Yunnan	Baoshan	Longyang District	Xiaopingtian	Cypriniformes	Cyprinidae	Schizothorax	Schizothorax nukiangensis	98.868	24.97
NJBA817-14	00915998	2012-10-07	KM611173	China	Yunnan	Baoshan	Longyang District	Xiaopingtian	Cypriniformes	Cyprinidae	Schizothorax	Schizothorax nukiangensis	98.868	24.97
NJBA764-14	00915881	2012-10-07	KM611159	China	Yunnan	Baoshan	Longyang District	Xiaopingtian	Cypriniformes	Cyprinidae	Schizothorax	Schizothorax nukiangensis	98.868	24.97
NJBA797-14	00915919	2012-10-07	KM611171	China	Yunnan	Baoshan	Longyang District	Xiaopingtian	Cypriniformes	Cyprinidae	Schizothorax	Schizothorax nukiangensis	98.868	24.97
NJBA792-14	00915914	2012-10-07	KM611170	China	Yunnan	Baoshan	Longyang District	Xiaopingtian	Cypriniformes	Cyprinidae	Schizothorax	Schizothorax nukiangensis	98.868	24.97
NJBA776-14	00915897	2012-10-07	KM611254	China	Yunnan	Baoshan	Longyang District	Xiaopingtian	Cypriniformes	Cyprinidae	Schizothorax	Schizothorax nukiangensis	98.868	24.97
NJBA756-14	00915872	2012-10-07	KM611153	China	Yunnan	Baoshan	Longyang District	Xiaopingtian	Cypriniformes	Cyprinidae	Schizothorax	Schizothorax nukiangensis	98.868	24.97
NJBA818-14	00915999	2012-10-07	KM611174	China	Yunnan	Baoshan	Longyang District	Xiaopingtian	Cypriniformes	Cyprinidae	Schizothorax	Schizothorax nukiangensis	98.868	24.97
NJBA791-14	00915913	2012-10-07	KM611168	China	Yunnan	Baoshan	Longyang District	Xiaopingtian	Cypriniformes	Cyprinidae	Schizothorax	Schizothorax nukiangensis	98.868	24.97
NJBA580-14	00915549	2012-10-07	KM611306	China	Yunnan	Baoshan	Longyang District	Xiaopingtian	Cypriniformes	Cyprinidae	Schizothorax	Schizothorax nukiangensis	98.868	24.97
NJBA773-14	00915892	2012-10-07	KM611253	China	Yunnan	Baoshan	Longyang District	Xiaopingtian	Cypriniformes	Cyprinidae	Schizothorax	Schizothorax nukiangensis	98.868	24.97
NJBA576-14	00915544	2012-10-07	KM611294	China	Yunnan	Baoshan	Longyang District	Xiaopingtian	Cypriniformes	Cyprinidae	Schizothorax	Schizothorax nukiangensis	98.868	24.97
NJBA787-14	00915908	2012-10-07	KM611166	China	Yunnan	Baoshan	Longyang District	Xiaopingtian	Cypriniformes	Cyprinidae	Schizothorax	Schizothorax nukiangensis	98.868	24.97
NJBA783-14	00915904	2012-10-07	KM611163	China	Yunnan	Baoshan	Longyang District	Xiaopingtian	Cypriniformes	Cyprinidae	Schizothorax	Schizothorax nukiangensis	98.868	24.97
NJBA782-14	00915903	2012-10-07	KM611162	China	Yunnan	Baoshan	Longyang District	Xiaopingtian	Cypriniformes	Cyprinidae	Schizothorax	Schizothorax nukiangensis	98.868	24.97
NJBA588-14	00915557	2012-10-07	KM611307	China	Yunnan	Baoshan	Longyang District	Xiaopingtian	Cypriniformes	Cyprinidae	Schizothorax	Schizothorax nukiangensis	98.868	24.97
NJBA575-14	00915543	2012-10-07	KM611293	China	Yunnan	Baoshan	Longyang District	Xiaopingtian	Cypriniformes	Cyprinidae	Schizothorax	Schizothorax nukiangensis	98.868	24.97
NJBA814-14	00915995	2012-10-07	KM611172	China	Yunnan	Baoshan	Longyang District	Xiaopingtian	Cypriniformes	Cyprinidae	Schizothorax	Schizothorax nukiangensis	98.868	24.97
NJBA779-14	00915900	2012-10-07	KM611160	China	Yunnan	Baoshan	Longyang District	Xiaopingtian	Cypriniformes	Cyprinidae	Schizothorax	Schizothorax nukiangensis	98.868	24.97
NJBA786-14	00915907	2012-10-07	KM611165	China	Yunnan	Baoshan	Longyang District	Xiaopingtian	Cypriniformes	Cyprinidae	Schizothorax	Schizothorax nukiangensis	98.868	24.97
NJBA784-14	00915905	2012-10-07	KM611164	China	Yunnan	Baoshan	Longyang District	Xiaopingtian	Cypriniformes	Cyprinidae	Schizothorax	Schizothorax nukiangensis	98.868	24.97
NJBA733-14	00915836	2012-10-07	KM611138	China	Yunnan	Nujiang Prefecture	Lushui	Liuku	Cypriniformes	Cyprinidae	Schizothorax	Schizothorax nukiangensis	98.852	25.855
NJBA951-14	ihb201305704	2013-06-08	KM611204	China	Yunnan	Nujiang Prefecture	Fugong	Pihe	Cypriniformes	Cyprinidae	Schizothorax	Schizothorax nukiangensis	98.903	26.486
NJBA1013-14	ihb201305795	2013-06-08	KM611102	China	Yunnan	Nujiang Prefecture	Fugong	Pihe	Cypriniformes	Cyprinidae	Schizothorax	Schizothorax nukiangensis	98.903	26.486
NJBA920-14	ihb201305622	2013-06-08	KM611186	China	Yunnan	Nujiang Prefecture	Lushui	Liuku	Cypriniformes	Cyprinidae	Schizothorax	Schizothorax nukiangensis	98.852	25.855
NJBA918-14	ihb201305620	2013-06-08	KM611183	China	Yunnan	Nujiang Prefecture	Lushui	Liuku	Cypriniformes	Cyprinidae	Schizothorax	Schizothorax nukiangensis	98.852	25.855
NJBA921-14	ihb201305623	2013-06-08	KM611187	China	Yunnan	Nujiang Prefecture	Lushui	Liuku	Cypriniformes	Cyprinidae	Schizothorax	Schizothorax nukiangensis	98.852	25.855
NJBA956-14	ihb201305725	2013-06-08	KM611205	China	Yunnan	Nujiang Prefecture	Fugong	Pihe	Cypriniformes	Cyprinidae	Schizothorax	Schizothorax nukiangensis	98.903	26.486
NJBA1073-14	ihb201310174	2013-06-08	KM611335	China	Yunnan	Baoshan	Longyang District	Longwang pond	Cypriniformes	Cyprinidae	Schizothorax	Schizothorax yunnanensis paoshanensis	99.194	25.183
NJBA1074-14	ihb201310175	2013-06-08	KM611346	China	Yunnan	Baoshan	Longyang District	Longwang pond	Cypriniformes	Cyprinidae	Schizothorax	Schizothorax yunnanensis paoshanensis	99.194	25.183
NJBA1075-14	ihb201310176	2013-06-08	KM611322	China	Yunnan	Baoshan	Longyang District	Longwang pond	Cypriniformes	Cyprinidae	Schizothorax	Schizothorax yunnanensis paoshanensis	99.194	25.183
NJBA1076-14	ihb201310177	2013-06-08	KM611341	China	Yunnan	Baoshan	Longyang District	Longwang pond	Cypriniformes	Cyprinidae	Schizothorax	Schizothorax yunnanensis paoshanensis	99.194	25.183
NJBA1077-14	ihb201310178	2013-06-08	KM611340	China	Yunnan	Baoshan	Longyang District	Longwang pond	Cypriniformes	Cyprinidae	Schizothorax	Schizothorax yunnanensis paoshanensis	99.194	25.183
NJBA1078-14	ihb201310179	2013-06-08	KM611342	China	Yunnan	Baoshan	Longyang District	Longwang pond	Cypriniformes	Cyprinidae	Schizothorax	Schizothorax yunnanensis paoshanensis	99.194	25.183
NJBA1079-14	ihb201310181	2013-06-08	KM611343	China	Yunnan	Baoshan	Longyang District	Longwang pond	Cypriniformes	Cyprinidae	Schizothorax	Schizothorax yunnanensis paoshanensis	99.194	25.183
NJBA1080-14	ihb201310182	2013-06-08	KM611344	China	Yunnan	Baoshan	Longyang District	Longwang pond	Cypriniformes	Cyprinidae	Schizothorax	Schizothorax yunnanensis paoshanensis	99.194	25.183
NJBA1081-14	ihb201310183	2013-06-08	KM611345	China	Yunnan	Baoshan	Longyang District	Longwang pond	Cypriniformes	Cyprinidae	Schizothorax	Schizothorax yunnanensis paoshanensis	99.194	25.183
NJBA1082-14	ihb201310184	2013-06-08	KM611347	China	Yunnan	Baoshan	Longyang District	Longwang pond	Cypriniformes	Cyprinidae	Schizothorax	Schizothorax yunnanensis paoshanensis	99.194	25.183
NJBA1083-14	ihb201310185	2013-06-08	KM611348	China	Yunnan	Baoshan	Longyang District	Longwang pond	Cypriniformes	Cyprinidae	Schizothorax	Schizothorax yunnanensis paoshanensis	99.194	25.183
NJBA1084-14	ihb201310186	2013-06-08	KM611316	China	Yunnan	Baoshan	Longyang District	Longwang pond	Cypriniformes	Cyprinidae	Schizothorax	Schizothorax yunnanensis paoshanensis	99.194	25.183
NJBA1085-14	ihb201310187	2013-06-08	KM611317	China	Yunnan	Baoshan	Longyang District	Longwang pond	Cypriniformes	Cyprinidae	Schizothorax	Schizothorax yunnanensis paoshanensis	99.194	25.183
NJBA1086-14	ihb201310188	2013-06-08	KM611318	China	Yunnan	Baoshan	Longyang District	Longwang pond	Cypriniformes	Cyprinidae	Schizothorax	Schizothorax yunnanensis paoshanensis	99.194	25.183
NJBA1087-14	ihb201310189	2013-06-08	KM611319	China	Yunnan	Baoshan	Longyang District	Longwang pond	Cypriniformes	Cyprinidae	Schizothorax	Schizothorax yunnanensis paoshanensis	99.194	25.183
NJBA1088-14	ihb201310190	2013-06-08	KM611320	China	Yunnan	Baoshan	Longyang District	Longwang pond	Cypriniformes	Cyprinidae	Schizothorax	Schizothorax yunnanensis paoshanensis	99.194	25.183
NJBA1089-14	ihb201310191	2013-06-08	KM611321	China	Yunnan	Baoshan	Longyang District	Longwang pond	Cypriniformes	Cyprinidae	Schizothorax	Schizothorax yunnanensis paoshanensis	99.194	25.183
NJBA1090-14	ihb201310192	2013-06-08	KM611323	China	Yunnan	Baoshan	Longyang District	Longwang pond	Cypriniformes	Cyprinidae	Schizothorax	Schizothorax yunnanensis paoshanensis	99.194	25.183
NJBA1091-14	ihb201310193	2013-06-08	KM611324	China	Yunnan	Baoshan	Longyang District	Longwang pond	Cypriniformes	Cyprinidae	Schizothorax	Schizothorax yunnanensis paoshanensis	99.194	25.183
NJBA1092-14	ihb201310194	2013-06-08	KM611325	China	Yunnan	Baoshan	Longyang District	Longwang pond	Cypriniformes	Cyprinidae	Schizothorax	Schizothorax yunnanensis paoshanensis	99.194	25.183
NJBA1093-14	ihb201310195	2013-06-08	KM611326	China	Yunnan	Baoshan	Longyang District	Longwang pond	Cypriniformes	Cyprinidae	Schizothorax	Schizothorax yunnanensis paoshanensis	99.194	25.183
NJBA1094-14	ihb201310196	2013-06-08	KM611327	China	Yunnan	Baoshan	Longyang District	Longwang pond	Cypriniformes	Cyprinidae	Schizothorax	Schizothorax yunnanensis paoshanensis	99.194	25.183
NJBA1095-14	ihb201310197	2013-06-08	KM611328	China	Yunnan	Baoshan	Longyang District	Longwang pond	Cypriniformes	Cyprinidae	Schizothorax	Schizothorax yunnanensis paoshanensis	99.194	25.183
NJBA1096-14	ihb201310198	2013-06-08	KM611329	China	Yunnan	Baoshan	Longyang District	Longwang pond	Cypriniformes	Cyprinidae	Schizothorax	Schizothorax yunnanensis paoshanensis	99.194	25.183
NJBA1097-14	ihb201310199	2013-06-08	KM611330	China	Yunnan	Baoshan	Longyang District	Longwang pond	Cypriniformes	Cyprinidae	Schizothorax	Schizothorax yunnanensis paoshanensis	99.194	25.183
NJBA1098-14	ihb201310200	2013-06-08	KM611331	China	Yunnan	Baoshan	Longyang District	Longwang pond	Cypriniformes	Cyprinidae	Schizothorax	Schizothorax yunnanensis paoshanensis	99.194	25.183
NJBA1099-14	ihb201310201	2013-06-08	KM611332	China	Yunnan	Baoshan	Longyang District	Longwang pond	Cypriniformes	Cyprinidae	Schizothorax	Schizothorax yunnanensis paoshanensis	99.194	25.183
NJBA1100-14	ihb201310202	2013-06-08	KM611333	China	Yunnan	Baoshan	Longyang District	Longwang pond	Cypriniformes	Cyprinidae	Schizothorax	Schizothorax yunnanensis paoshanensis	99.194	25.183
NJBA1101-14	ihb201310203	2013-06-08	KM611334	China	Yunnan	Baoshan	Longyang District	Longwang pond	Cypriniformes	Cyprinidae	Schizothorax	Schizothorax yunnanensis paoshanensis	99.194	25.183
NJBA1102-14	ihb201310204	2013-06-08	KM611336	China	Yunnan	Baoshan	Longyang District	Longwang pond	Cypriniformes	Cyprinidae	Schizothorax	Schizothorax yunnanensis paoshanensis	99.194	25.183
NJBA1103-14	ihb201310205	2013-06-08	KM611337	China	Yunnan	Baoshan	Longyang District	Longwang pond	Cypriniformes	Cyprinidae	Schizothorax	Schizothorax yunnanensis paoshanensis	99.194	25.183
NJBA1104-14	ihb201310206	2013-06-08	KM611338	China	Yunnan	Baoshan	Longyang District	Longwang pond	Cypriniformes	Cyprinidae	Schizothorax	Schizothorax yunnanensis paoshanensis	99.194	25.183
NJBA1105-14	ihb201310207	2013-06-08	KM611339	China	Yunnan	Baoshan	Longyang District	Longwang pond	Cypriniformes	Cyprinidae	Schizothorax	Schizothorax yunnanensis paoshanensis	99.194	25.183
NJBA856-14	ihb201305545	2013-06-08	KM610989	China	Yunnan	Baoshan	Longyang District	Kongguang village	Cypriniformes	Nemacheilidae	Schistura	Schistura poculi	98.853	25.312
NJBA894-14	ihb201305594	2013-06-08	KM610978	China	Yunnan	Nujiang Prefecture	Lushui	Manglong River	Cypriniformes	Nemacheilidae	Schistura	Schistura poculi	98.856	25.512
NJBA896-14	ihb201305596	2013-06-08	KM610975	China	Yunnan	Nujiang Prefecture	Lushui	Manglong River	Cypriniformes	Nemacheilidae	Schistura	Schistura poculi	98.856	25.512
NJBA914-14	ihb201305616	2013-06-08	KM610995	China	Yunnan	Nujiang Prefecture	Lushui	Manglong River	Cypriniformes	Nemacheilidae	Schistura	Schistura poculi	98.856	25.512
NJBA843-14	ihb201305521	2013-06-08	KM610998	China	Yunnan	Baoshan	Longyang District	Kongguang village	Cypriniformes	Nemacheilidae	Schistura	Schistura poculi	98.853	25.312
NJBA849-14	ihb201305536	2013-06-08	KM610976	China	Yunnan	Baoshan	Longyang District	Kongguang village	Cypriniformes	Nemacheilidae	Schistura	Schistura poculi	98.853	25.312
NJBA854-14	ihb201305543	2013-06-08	KM610999	China	Yunnan	Baoshan	Longyang District	Kongguang village	Cypriniformes	Nemacheilidae	Schistura	Schistura poculi	98.853	25.312
NJBA858-14	ihb201305547	2013-06-08	KM610991	China	Yunnan	Baoshan	Longyang District	Kongguang village	Cypriniformes	Nemacheilidae	Schistura	Schistura poculi	98.853	25.312
NJBA861-14	ihb201305550	2013-06-08	KM610992	China	Yunnan	Baoshan	Longyang District	Kongguang village	Cypriniformes	Nemacheilidae	Schistura	Schistura poculi	98.853	25.312
NJBA835-14	ihb201305512	2013-06-08	KM610988	China	Yunnan	Baoshan	Longyang District	Kongguang village	Cypriniformes	Nemacheilidae	Schistura	Schistura poculi	98.853	25.312
NJBA839-14	ihb201305517	2013-06-08	KM611001	China	Yunnan	Baoshan	Longyang District	Kongguang village	Cypriniformes	Nemacheilidae	Schistura	Schistura poculi	98.853	25.312
NJBA844-14	ihb201305523	2013-06-08	KM610986	China	Yunnan	Baoshan	Longyang District	Kongguang village	Cypriniformes	Nemacheilidae	Schistura	Schistura poculi	98.853	25.312
NJBA846-14	ihb201305526	2013-06-08	KM610984	China	Yunnan	Baoshan	Longyang District	Kongguang village	Cypriniformes	Nemacheilidae	Schistura	Schistura poculi	98.853	25.312
NJBA859-14	ihb201305548	2013-06-08	KM610973	China	Yunnan	Baoshan	Longyang District	Kongguang village	Cypriniformes	Nemacheilidae	Schistura	Schistura poculi	98.853	25.312
NJBA895-14	ihb201305595	2013-06-08	KM610977	China	Yunnan	Nujiang Prefecture	Lushui	Manglong River	Cypriniformes	Nemacheilidae	Schistura	Schistura poculi	98.856	25.512
NJBA902-14	ihb201305603	2013-06-08	KM610980	China	Yunnan	Nujiang Prefecture	Lushui	Manglong River	Cypriniformes	Nemacheilidae	Schistura	Schistura poculi	98.856	25.512
NJBA905-14	ihb201305606	2013-06-08	KM610983	China	Yunnan	Nujiang Prefecture	Lushui	Manglong River	Cypriniformes	Nemacheilidae	Schistura	Schistura poculi	98.856	25.512
NJBA900-14	ihb201305601	2013-06-08	KM610979	China	Yunnan	Nujiang Prefecture	Lushui	Manglong River	Cypriniformes	Nemacheilidae	Schistura	Schistura poculi	98.856	25.512
NJBA1065-14	ihb201306254	2013-06-08	KM610994	China	Yunnan	Baoshan	Longyang District	Mangkuan River	Cypriniformes	Nemacheilidae	Schistura	Schistura poculi	98.841	25.459
NJBA848-14	ihb201305534	2013-06-08	KM610982	China	Yunnan	Baoshan	Longyang District	Kongguang village	Cypriniformes	Nemacheilidae	Schistura	Schistura poculi	98.853	25.312
NJBA853-14	ihb201305542	2013-06-08	KM610997	China	Yunnan	Baoshan	Longyang District	Kongguang village	Cypriniformes	Nemacheilidae	Schistura	Schistura poculi	98.853	25.312
NJBA891-14	ihb201305590	2013-06-08	KM610985	China	Yunnan	Nujiang Prefecture	Lushui	Manglong River	Cypriniformes	Nemacheilidae	Schistura	Schistura poculi	98.856	25.512
NJBA908-14	ihb201305610	2013-06-08	KM610987	China	Yunnan	Nujiang Prefecture	Lushui	Manglong River	Cypriniformes	Nemacheilidae	Schistura	Schistura poculi	98.856	25.512
NJBA903-14	ihb201305604	2013-06-08	KM610981	China	Yunnan	Nujiang Prefecture	Lushui	Manglong River	Cypriniformes	Nemacheilidae	Schistura	Schistura poculi	98.856	25.512
NJBA911-14	ihb201305613	2013-06-08	KM610993	China	Yunnan	Nujiang Prefecture	Lushui	Manglong River	Cypriniformes	Nemacheilidae	Schistura	Schistura poculi	98.856	25.512
NJBA840-14	ihb201305518	2013-06-08	KM610974	China	Yunnan	Baoshan	Longyang District	Kongguang village	Cypriniformes	Nemacheilidae	Schistura	Schistura poculi	98.853	25.312
NJBA850-14	ihb201305539	2013-06-08	KM610996	China	Yunnan	Baoshan	Longyang District	Kongguang village	Cypriniformes	Nemacheilidae	Schistura	Schistura poculi	98.853	25.312
NJBA855-14	ihb201305544	2013-06-08	KM611000	China	Yunnan	Baoshan	Longyang District	Kongguang village	Cypriniformes	Nemacheilidae	Schistura	Schistura poculi	98.853	25.312
NJBA857-14	ihb201305546	2013-06-08	KM610990	China	Yunnan	Baoshan	Longyang District	Kongguang village	Cypriniformes	Nemacheilidae	Schistura	Schistura poculi	98.853	25.312
NJBA901-14	ihb201305602	2013-06-08	KM610972	China	Yunnan	Nujiang Prefecture	Lushui	Manglong River	Cypriniformes	Nemacheilidae	Schistura	Schistura poculi	98.856	25.512
NJBA910-14	ihb201305612	2013-06-08	KM611002	China	Yunnan	Nujiang Prefecture	Lushui	Manglong River	Cypriniformes	Nemacheilidae	Schistura	Schistura prolixifasciata	98.856	25.512
NJBA912-14	ihb201305614	2013-06-08	KM611004	China	Yunnan	Nujiang Prefecture	Lushui	Manglong River	Cypriniformes	Nemacheilidae	Schistura	Schistura prolixifasciata	98.856	25.512
NJBA913-14	ihb201305615	2013-06-08	KM611003	China	Yunnan	Nujiang Prefecture	Lushui	Manglong River	Cypriniformes	Nemacheilidae	Schistura	Schistura prolixifasciata	98.856	25.512
NJBA915-14	ihb201305617	2013-06-08	KM611005	China	Yunnan	Nujiang Prefecture	Lushui	Manglong River	Cypriniformes	Nemacheilidae	Schistura	Schistura prolixifasciata	98.856	25.512
NJBA188-14	0912729	2012-03-07	KM610869	China	Yunnan	Baoshan	Longling	Sangjiangkou	Cypriniformes	Nemacheilidae	Pteronemacheilus	Pteronemacheilus meridionalis	98.974	24.423
NJBA906-14	ihb201305608	2013-06-08	KM611010	China	Yunnan	Nujiang Prefecture	Lushui	Manglong River	Cypriniformes	Nemacheilidae	Schistura	Schistura sp.	98.856	25.512
NJBA182-14	0912716	2012-03-07	KM610875	China	Yunnan	Baoshan	Longling	Sangjiangkou	Cypriniformes	Nemacheilidae	Pteronemacheilus	Pteronemacheilus meridionalis	98.974	24.423
NJBA014-14	0909421	2012-03-07	KM610870	China	Yunnan	Baoshan	Longyang District	Xiaopingtian	Cypriniformes	Nemacheilidae	Pteronemacheilus	Pteronemacheilus meridionalis	98.868	24.97
NJBA007-14	0909414	2012-03-07	KM610872	China	Yunnan	Baoshan	Longyang District	Xiaopingtian	Cypriniformes	Nemacheilidae	Pteronemacheilus	Pteronemacheilus meridionalis	98.868	24.97
NJBA290-14	0912951	2012-03-07	KM610874	China	Yunnan	Baoshan	Longyang District	Xiaopingtian	Cypriniformes	Nemacheilidae	Pteronemacheilus	Pteronemacheilus meridionalis	98.868	24.97
NJBA256-14	0912874	2012-03-07	KM610871	China	Yunnan	Baoshan	Longyang District	Xiaopingtian	Cypriniformes	Nemacheilidae	Pteronemacheilus	Pteronemacheilus meridionalis	98.868	24.97
NJBA147-14	0912615	2012-03-07	KM610873	China	Yunnan	Baoshan	Longyang District	Mangkuan	Cypriniformes	Nemacheilidae	Pteronemacheilus	Pteronemacheilus meridionalis	98.872	25.45
NJBA860-14	ihb201305549	2013-06-08	KM611008	China	Yunnan	Baoshan	Longyang District	Kongguang village	Cypriniformes	Nemacheilidae	Schistura	Schistura sp.	98.853	25.312
NJBA893-14	ihb201305592	2013-06-08	KM611007	China	Yunnan	Nujiang Prefecture	Lushui	Manglong River	Cypriniformes	Nemacheilidae	Schistura	Schistura sp.	98.856	25.512
NJBA1064-14	ihb201306253	2013-06-08	KM611009	China	Yunnan	Baoshan	Longyang District	Mangkuan River	Cypriniformes	Nemacheilidae	Schistura	Schistura sp.	98.841	25.459
NJBA1062-14	ihb201306251	2013-06-08	KM611006	China	Yunnan	Baoshan	Longyang District	Mangkuan River	Cypriniformes	Nemacheilidae	Schistura	Schistura sp.	98.841	25.459
NJBA899-14	ihb201305600	2013-06-08	KM611024	China	Yunnan	Nujiang Prefecture	Lushui	Manglong River	Cypriniformes	Nemacheilidae	Schistura	Schistura vinciguerrae	98.856	25.512
NJBA909-14	ihb201305611	2013-06-08	KM611015	China	Yunnan	Nujiang Prefecture	Lushui	Manglong River	Cypriniformes	Nemacheilidae	Schistura	Schistura vinciguerrae	98.856	25.512
NJBA890-14	ihb201305589	2013-06-08	KM611017	China	Yunnan	Nujiang Prefecture	Lushui	Manglong River	Cypriniformes	Nemacheilidae	Schistura	Schistura vinciguerrae	98.856	25.512
NJBA907-14	ihb201305609	2013-06-08	KM611018	China	Yunnan	Nujiang Prefecture	Lushui	Manglong River	Cypriniformes	Nemacheilidae	Schistura	Schistura vinciguerrae	98.856	25.512
NJBA837-14	ihb201305514	2013-06-08	KM611013	China	Yunnan	Baoshan	Longyang District	Kongguang village	Cypriniformes	Nemacheilidae	Schistura	Schistura vinciguerrae	98.853	25.312
NJBA838-14	ihb201305515	2013-06-08	KM611014	China	Yunnan	Baoshan	Longyang District	Kongguang village	Cypriniformes	Nemacheilidae	Schistura	Schistura vinciguerrae	98.853	25.312
NJBA852-14	ihb201305541	2013-06-08	KM611011	China	Yunnan	Baoshan	Longyang District	Kongguang village	Cypriniformes	Nemacheilidae	Schistura	Schistura vinciguerrae	98.853	25.312
NJBA832-14	ihb201305509	2013-06-08	KM611021	China	Yunnan	Baoshan	Longyang District	Kongguang village	Cypriniformes	Nemacheilidae	Schistura	Schistura vinciguerrae	98.853	25.312
NJBA833-14	ihb201305510	2013-06-08	KM611012	China	Yunnan	Baoshan	Longyang District	Kongguang village	Cypriniformes	Nemacheilidae	Schistura	Schistura vinciguerrae	98.853	25.312
NJBA834-14	ihb201305511	2013-06-08	KM611027	China	Yunnan	Baoshan	Longyang District	Kongguang village	Cypriniformes	Nemacheilidae	Schistura	Schistura vinciguerrae	98.853	25.312
NJBA836-14	ihb201305513	2013-06-08	KM611016	China	Yunnan	Baoshan	Longyang District	Kongguang village	Cypriniformes	Nemacheilidae	Schistura	Schistura vinciguerrae	98.853	25.312
NJBA841-14	ihb201305519	2013-06-08	KM611026	China	Yunnan	Baoshan	Longyang District	Kongguang village	Cypriniformes	Nemacheilidae	Schistura	Schistura vinciguerrae	98.853	25.312
NJBA847-14	ihb201305527	2013-06-08	KM611020	China	Yunnan	Baoshan	Longyang District	Kongguang village	Cypriniformes	Nemacheilidae	Schistura	Schistura vinciguerrae	98.853	25.312
NJBA892-14	ihb201305591	2013-06-08	KM611023	China	Yunnan	Nujiang Prefecture	Lushui	Manglong River	Cypriniformes	Nemacheilidae	Schistura	Schistura vinciguerrae	98.856	25.512
NJBA897-14	ihb201305597	2013-06-08	KM611025	China	Yunnan	Nujiang Prefecture	Lushui	Manglong River	Cypriniformes	Nemacheilidae	Schistura	Schistura vinciguerrae	98.856	25.512
NJBA898-14	ihb201305598	2013-06-08	KM611019	China	Yunnan	Nujiang Prefecture	Lushui	Manglong River	Cypriniformes	Nemacheilidae	Schistura	Schistura vinciguerrae	98.856	25.512
NJBA904-14	ihb201305605	2013-06-08	KM611022	China	Yunnan	Nujiang Prefecture	Lushui	Manglong River	Cypriniformes	Nemacheilidae	Schistura	Schistura vinciguerrae	98.856	25.512
NJBA563-14	00915530	2012-10-06	KM611311	China	Yunnan	Baoshan	Longyang District	Xiaopingtian	Cypriniformes	Cyprinidae	Schizothorax	Schizothorax wangchiachii	98.868	24.97
NJBA593-14	00915562	2012-10-06	KM611310	China	Yunnan	Baoshan	Longyang District	Xiaopingtian	Cypriniformes	Cyprinidae	Schizothorax	Schizothorax wangchiachii	98.868	24.97
NJBA591-14	00915560	2012-10-06	KM611308	China	Yunnan	Baoshan	Longyang District	Xiaopingtian	Cypriniformes	Cyprinidae	Schizothorax	Schizothorax wangchiachii	98.868	24.97
NJBA744-14	00915850	2012-10-06	KM611312	China	Yunnan	Nujiang Prefecture	Lushui	Liuku	Cypriniformes	Cyprinidae	Schizothorax	Schizothorax wangchiachii	98.852	25.855
NJBA748-14	00915855	2012-10-06	KM611309	China	Yunnan	Nujiang Prefecture	Lushui	Liuku	Cypriniformes	Cyprinidae	Schizothorax	Schizothorax wangchiachii	98.852	25.855
NJBA741-14	00915845	2012-10-06	KM611314	China	Yunnan	Nujiang Prefecture	Lushui	Liuku	Cypriniformes	Cyprinidae	Schizothorax	Schizothorax wangchiachii	98.852	25.855
NJBA729-14	00915832	2012-10-06	KM611315	China	Yunnan	Nujiang Prefecture	Lushui	Liuku	Cypriniformes	Cyprinidae	Schizothorax	Schizothorax wangchiachii	98.852	25.855
NJBA726-14	00915828	2012-10-06	KM611313	China	Yunnan	Nujiang Prefecture	Lushui	Liuku	Cypriniformes	Cyprinidae	Schizothorax	Schizothorax wangchiachii	98.852	25.855
NJBA029-14	0909442	2012-03-07	KM611401	China	Yunnan	Baoshan	Longyang District	Xiaopingtian	Cypriniformes	Nemacheilidae	Triplophysa	Triplophysa nujiangensa	98.868	24.97
NJBA045-14	0909467	2012-03-07	KM611405	China	Yunnan	Baoshan	Longyang District	Xiaopingtian	Cypriniformes	Nemacheilidae	Triplophysa	Triplophysa nujiangensa	98.868	24.97
NJBA069-14	0909500	2012-03-07	KM611351	China	Yunnan	Baoshan	Longyang District	Xiaopingtian	Cypriniformes	Nemacheilidae	Triplophysa	Triplophysa nujiangensa	98.868	24.97
NJBA031-14	0909452	2012-03-07	KM611414	China	Yunnan	Baoshan	Longyang District	Xiaopingtian	Cypriniformes	Nemacheilidae	Triplophysa	Triplophysa nujiangensa	98.868	24.97
NJBA064-14	0909493	2012-03-07	KM611413	China	Yunnan	Baoshan	Longyang District	Xiaopingtian	Cypriniformes	Nemacheilidae	Triplophysa	Triplophysa nujiangensa	98.868	24.97
NJBA066-14	0909497	2012-03-07	KM611410	China	Yunnan	Baoshan	Longyang District	Xiaopingtian	Cypriniformes	Nemacheilidae	Triplophysa	Triplophysa nujiangensa	98.868	24.97
NJBA013-14	0909420	2012-03-07	KM611359	China	Yunnan	Baoshan	Longyang District	Xiaopingtian	Cypriniformes	Nemacheilidae	Triplophysa	Triplophysa nujiangensa	98.868	24.97
NJBA067-14	0909498	2012-03-07	KM611407	China	Yunnan	Baoshan	Longyang District	Xiaopingtian	Cypriniformes	Nemacheilidae	Triplophysa	Triplophysa nujiangensa	98.868	24.97
NJBA026-14	0909436	2012-03-07	KM611357	China	Yunnan	Baoshan	Longyang District	Xiaopingtian	Cypriniformes	Nemacheilidae	Triplophysa	Triplophysa nujiangensa	98.868	24.97
NJBA283-14	0912942	2012-03-07	KM611406	China	Yunnan	Baoshan	Longyang District	Xiaopingtian	Cypriniformes	Nemacheilidae	Triplophysa	Triplophysa nujiangensa	98.868	24.97
NJBA247-14	0912851	2012-03-07	KM611361	China	Yunnan	Baoshan	Longyang District	Xiaopingtian	Cypriniformes	Nemacheilidae	Triplophysa	Triplophysa nujiangensa	98.868	24.97
NJBA257-14	0912875	2012-03-07	KM611360	China	Yunnan	Baoshan	Longyang District	Xiaopingtian	Cypriniformes	Nemacheilidae	Triplophysa	Triplophysa nujiangensa	98.868	24.97
NJBA456-14	0913324	2012-03-07	KM611412	China	Yunnan	Nujiang Prefecture	Lushui	Liuku	Cypriniformes	Nemacheilidae	Triplophysa	Triplophysa nujiangensa	98.852	25.855
NJBA452-14	0913319	2012-03-07	KM611416	China	Yunnan	Nujiang Prefecture	Lushui	Liuku	Cypriniformes	Nemacheilidae	Triplophysa	Triplophysa nujiangensa	98.852	25.855
NJBA404-14	0913219	2012-03-07	KM611366	China	Yunnan	Nujiang Prefecture	Lushui	Liuku	Cypriniformes	Nemacheilidae	Triplophysa	Triplophysa nujiangensa	98.852	25.855
NJBA457-14	0913327	2012-03-07	KM611411	China	Yunnan	Nujiang Prefecture	Lushui	Liuku	Cypriniformes	Nemacheilidae	Triplophysa	Triplophysa nujiangensa	98.852	25.855
NJBA465-14	0913351	2012-03-07	KM611358	China	Yunnan	Nujiang Prefecture	Lushui	Liuku	Cypriniformes	Nemacheilidae	Triplophysa	Triplophysa nujiangensa	98.852	25.855
NJBA453-14	0913321	2012-03-07	KM611415	China	Yunnan	Nujiang Prefecture	Lushui	Liuku	Cypriniformes	Nemacheilidae	Triplophysa	Triplophysa nujiangensa	98.852	25.855
NJBA451-14	0913315	2012-03-07	KM611417	China	Yunnan	Nujiang Prefecture	Lushui	Liuku	Cypriniformes	Nemacheilidae	Triplophysa	Triplophysa nujiangensa	98.852	25.855
NJBA413-14	0913234	2012-03-07	KM611374	China	Yunnan	Nujiang Prefecture	Lushui	Liuku	Cypriniformes	Nemacheilidae	Triplophysa	Triplophysa nujiangensa	98.852	25.855
NJBA430-14	0913278	2012-03-07	KM611394	China	Yunnan	Nujiang Prefecture	Lushui	Liuku	Cypriniformes	Nemacheilidae	Triplophysa	Triplophysa nujiangensa	98.852	25.855
NJBA406-14	0913223	2012-03-07	KM611368	China	Yunnan	Nujiang Prefecture	Lushui	Liuku	Cypriniformes	Nemacheilidae	Triplophysa	Triplophysa nujiangensa	98.852	25.855
NJBA415-14	0913241	2012-03-07	KM611377	China	Yunnan	Nujiang Prefecture	Lushui	Liuku	Cypriniformes	Nemacheilidae	Triplophysa	Triplophysa nujiangensa	98.852	25.855
NJBA441-14	0913297	2012-03-07	KM611355	China	Yunnan	Nujiang Prefecture	Lushui	Liuku	Cypriniformes	Nemacheilidae	Triplophysa	Triplophysa nujiangensa	98.852	25.855
NJBA423-14	0913258	2012-03-07	KM611386	China	Yunnan	Nujiang Prefecture	Lushui	Liuku	Cypriniformes	Nemacheilidae	Triplophysa	Triplophysa nujiangensa	98.852	25.855
NJBA429-14	0913271	2012-03-07	KM611393	China	Yunnan	Nujiang Prefecture	Lushui	Liuku	Cypriniformes	Nemacheilidae	Triplophysa	Triplophysa nujiangensa	98.852	25.855
NJBA425-14	0913262	2012-03-07	KM611389	China	Yunnan	Nujiang Prefecture	Lushui	Liuku	Cypriniformes	Nemacheilidae	Triplophysa	Triplophysa nujiangensa	98.852	25.855
NJBA422-14	0913257	2012-03-07	KM611385	China	Yunnan	Nujiang Prefecture	Lushui	Liuku	Cypriniformes	Nemacheilidae	Triplophysa	Triplophysa nujiangensa	98.852	25.855
NJBA414-14	0913240	2012-03-07	KM611375	China	Yunnan	Nujiang Prefecture	Lushui	Liuku	Cypriniformes	Nemacheilidae	Triplophysa	Triplophysa nujiangensa	98.852	25.855
NJBA444-14	0913304	2012-03-07	KM611398	China	Yunnan	Nujiang Prefecture	Lushui	Liuku	Cypriniformes	Nemacheilidae	Triplophysa	Triplophysa nujiangensa	98.852	25.855
NJBA410-14	0913229	2012-03-07	KM611371	China	Yunnan	Nujiang Prefecture	Lushui	Liuku	Cypriniformes	Nemacheilidae	Triplophysa	Triplophysa nujiangensa	98.852	25.855
NJBA447-14	0913309	2012-03-07	KM611421	China	Yunnan	Nujiang Prefecture	Lushui	Liuku	Cypriniformes	Nemacheilidae	Triplophysa	Triplophysa nujiangensa	98.852	25.855
NJBA418-14	0913249	2012-03-07	KM611381	China	Yunnan	Nujiang Prefecture	Lushui	Liuku	Cypriniformes	Nemacheilidae	Triplophysa	Triplophysa nujiangensa	98.852	25.855
NJBA435-14	0913284	2012-03-07	KM611350	China	Yunnan	Nujiang Prefecture	Lushui	Liuku	Cypriniformes	Nemacheilidae	Triplophysa	Triplophysa nujiangensa	98.852	25.855
NJBA412-14	0913233	2012-03-07	KM611373	China	Yunnan	Nujiang Prefecture	Lushui	Liuku	Cypriniformes	Nemacheilidae	Triplophysa	Triplophysa nujiangensa	98.852	25.855
NJBA421-14	0913254	2012-03-07	KM611384	China	Yunnan	Nujiang Prefecture	Lushui	Liuku	Cypriniformes	Nemacheilidae	Triplophysa	Triplophysa nujiangensa	98.852	25.855
NJBA431-14	0913279	2012-03-07	KM611395	China	Yunnan	Nujiang Prefecture	Lushui	Liuku	Cypriniformes	Nemacheilidae	Triplophysa	Triplophysa nujiangensa	98.852	25.855
NJBA408-14	0913225	2012-03-07	KM611370	China	Yunnan	Nujiang Prefecture	Lushui	Liuku	Cypriniformes	Nemacheilidae	Triplophysa	Triplophysa nujiangensa	98.852	25.855
NJBA426-14	0913263	2012-03-07	KM611390	China	Yunnan	Nujiang Prefecture	Lushui	Liuku	Cypriniformes	Nemacheilidae	Triplophysa	Triplophysa nujiangensa	98.852	25.855
NJBA419-14	0913251	2012-03-07	KM611382	China	Yunnan	Nujiang Prefecture	Lushui	Liuku	Cypriniformes	Nemacheilidae	Triplophysa	Triplophysa nujiangensa	98.852	25.855
NJBA438-14	0913288	2012-03-07	KM611353	China	Yunnan	Nujiang Prefecture	Lushui	Liuku	Cypriniformes	Nemacheilidae	Triplophysa	Triplophysa nujiangensa	98.852	25.855
NJBA424-14	0913261	2012-03-07	KM611387	China	Yunnan	Nujiang Prefecture	Lushui	Liuku	Cypriniformes	Nemacheilidae	Triplophysa	Triplophysa nujiangensa	98.852	25.855
NJBA437-14	0913287	2012-03-07	KM611352	China	Yunnan	Nujiang Prefecture	Lushui	Liuku	Cypriniformes	Nemacheilidae	Triplophysa	Triplophysa nujiangensa	98.852	25.855
NJBA449-14	0913311	2012-03-07	KM611419	China	Yunnan	Nujiang Prefecture	Lushui	Liuku	Cypriniformes	Nemacheilidae	Triplophysa	Triplophysa nujiangensa	98.852	25.855
NJBA442-14	0913300	2012-03-07	KM611408	China	Yunnan	Nujiang Prefecture	Lushui	Liuku	Cypriniformes	Nemacheilidae	Triplophysa	Triplophysa nujiangensa	98.852	25.855
NJBA411-14	0913232	2012-03-07	KM611372	China	Yunnan	Nujiang Prefecture	Lushui	Liuku	Cypriniformes	Nemacheilidae	Triplophysa	Triplophysa nujiangensa	98.852	25.855
NJBA439-14	0913289	2012-03-07	KM611354	China	Yunnan	Nujiang Prefecture	Lushui	Liuku	Cypriniformes	Nemacheilidae	Triplophysa	Triplophysa nujiangensa	98.852	25.855
NJBA416-14	0913245	2012-03-07	KM611378	China	Yunnan	Nujiang Prefecture	Lushui	Liuku	Cypriniformes	Nemacheilidae	Triplophysa	Triplophysa nujiangensa	98.852	25.855
NJBA417-14	0913248	2012-03-07	KM611379	China	Yunnan	Nujiang Prefecture	Lushui	Liuku	Cypriniformes	Nemacheilidae	Triplophysa	Triplophysa nujiangensa	98.852	25.855
NJBA446-14	0913308	2012-03-07	KM611449	China	Yunnan	Nujiang Prefecture	Lushui	Liuku	Cypriniformes	Nemacheilidae	Triplophysa	Triplophysa nujiangensa	98.852	25.855
NJBA450-14	0913312	2012-03-07	KM611418	China	Yunnan	Nujiang Prefecture	Lushui	Liuku	Cypriniformes	Nemacheilidae	Triplophysa	Triplophysa nujiangensa	98.852	25.855
NJBA427-14	0913265	2012-03-07	KM611391	China	Yunnan	Nujiang Prefecture	Lushui	Liuku	Cypriniformes	Nemacheilidae	Triplophysa	Triplophysa nujiangensa	98.852	25.855
NJBA407-14	0913224	2012-03-07	KM611369	China	Yunnan	Nujiang Prefecture	Lushui	Liuku	Cypriniformes	Nemacheilidae	Triplophysa	Triplophysa nujiangensa	98.852	25.855
NJBA428-14	0913270	2012-03-07	KM611392	China	Yunnan	Nujiang Prefecture	Lushui	Liuku	Cypriniformes	Nemacheilidae	Triplophysa	Triplophysa nujiangensa	98.852	25.855
NJBA420-14	0913252	2012-03-07	KM611383	China	Yunnan	Nujiang Prefecture	Lushui	Liuku	Cypriniformes	Nemacheilidae	Triplophysa	Triplophysa nujiangensa	98.852	25.855
NJBA432-14	0913280	2012-03-07	KM611396	China	Yunnan	Nujiang Prefecture	Lushui	Liuku	Cypriniformes	Nemacheilidae	Triplophysa	Triplophysa nujiangensa	98.852	25.855
NJBA467-14	0913356	2012-03-07	KM611356	China	Yunnan	Nujiang Prefecture	Lushui	Liuku	Cypriniformes	Nemacheilidae	Triplophysa	Triplophysa nujiangensa	98.852	25.855
NJBA508-14	0913895	2012-03-07	KM611400	China	Yunnan	Nujiang Prefecture	Fugong	County Areas	Cypriniformes	Nemacheilidae	Triplophysa	Triplophysa nujiangensa	98.867	26.909
NJBA614-14	00915589	2012-10-07	KM611438	China	Yunnan	Nujiang Prefecture	Lushui	Liuku	Cypriniformes	Nemacheilidae	Triplophysa	Triplophysa nujiangensa	98.852	25.855
NJBA600-14	00915570	2012-10-07	KM611426	China	Yunnan	Nujiang Prefecture	Lushui	Liuku	Cypriniformes	Nemacheilidae	Triplophysa	Triplophysa nujiangensa	98.852	25.855
NJBA612-14	00915587	2012-10-07	KM611436	China	Yunnan	Nujiang Prefecture	Lushui	Liuku	Cypriniformes	Nemacheilidae	Triplophysa	Triplophysa nujiangensa	98.852	25.855
NJBA624-14	00915600	2012-10-07	KM611364	China	Yunnan	Nujiang Prefecture	Lushui	Liuku	Cypriniformes	Nemacheilidae	Triplophysa	Triplophysa nujiangensa	98.852	25.855
NJBA615-14	00915590	2012-10-07	KM611439	China	Yunnan	Nujiang Prefecture	Lushui	Liuku	Cypriniformes	Nemacheilidae	Triplophysa	Triplophysa nujiangensa	98.852	25.855
NJBA708-14	00915801	2012-10-07	KM611450	China	Yunnan	Nujiang Prefecture	Lushui	Liuku	Cypriniformes	Nemacheilidae	Triplophysa	Triplophysa nujiangensa	98.852	25.855
NJBA704-14	00915795	2012-10-07	KM611431	China	Yunnan	Nujiang Prefecture	Lushui	Liuku	Cypriniformes	Nemacheilidae	Triplophysa	Triplophysa nujiangensa	98.852	25.855
NJBA625-14	00915601	2012-10-07	KM611365	China	Yunnan	Nujiang Prefecture	Lushui	Liuku	Cypriniformes	Nemacheilidae	Triplophysa	Triplophysa nujiangensa	98.852	25.855
NJBA651-14	00915688	2012-10-07	KM611409	China	Yunnan	Nujiang Prefecture	Lushui	Liuku	Cypriniformes	Nemacheilidae	Triplophysa	Triplophysa nujiangensa	98.852	25.855
NJBA720-14	00915819	2012-10-07	KM611454	China	Yunnan	Nujiang Prefecture	Lushui	Liuku	Cypriniformes	Nemacheilidae	Triplophysa	Triplophysa nujiangensa	98.852	25.855
NJBA617-14	00915592	2012-10-07	KM611441	China	Yunnan	Nujiang Prefecture	Lushui	Liuku	Cypriniformes	Nemacheilidae	Triplophysa	Triplophysa nujiangensa	98.852	25.855
NJBA627-14	00915604	2012-10-07	KM611376	China	Yunnan	Nujiang Prefecture	Lushui	Liuku	Cypriniformes	Nemacheilidae	Triplophysa	Triplophysa nujiangensa	98.852	25.855
NJBA616-14	00915591	2012-10-07	KM611440	China	Yunnan	Nujiang Prefecture	Lushui	Liuku	Cypriniformes	Nemacheilidae	Triplophysa	Triplophysa nujiangensa	98.852	25.855
NJBA622-14	00915598	2012-10-07	KM611446	China	Yunnan	Nujiang Prefecture	Lushui	Liuku	Cypriniformes	Nemacheilidae	Triplophysa	Triplophysa nujiangensa	98.852	25.855
NJBA721-14	00915822	2012-10-07	KM611397	China	Yunnan	Nujiang Prefecture	Lushui	Liuku	Cypriniformes	Nemacheilidae	Triplophysa	Triplophysa nujiangensa	98.852	25.855
NJBA601-14	00915571	2012-10-07	KM611427	China	Yunnan	Nujiang Prefecture	Lushui	Liuku	Cypriniformes	Nemacheilidae	Triplophysa	Triplophysa nujiangensa	98.852	25.855
NJBA697-14	00915780	2012-10-07	KM611424	China	Yunnan	Nujiang Prefecture	Lushui	Liuku	Cypriniformes	Nemacheilidae	Triplophysa	Triplophysa nujiangensa	98.852	25.855
NJBA620-14	00915595	2012-10-07	KM611444	China	Yunnan	Nujiang Prefecture	Lushui	Liuku	Cypriniformes	Nemacheilidae	Triplophysa	Triplophysa nujiangensa	98.852	25.855
NJBA716-14	00915814	2012-10-07	KM611453	China	Yunnan	Nujiang Prefecture	Fugong	Pihe	Cypriniformes	Nemacheilidae	Triplophysa	Triplophysa nujiangensa	98.903	26.486
NJBA598-14	00915567	2012-10-07	KM611425	China	Yunnan	Nujiang Prefecture	Lushui	Liuku	Cypriniformes	Nemacheilidae	Triplophysa	Triplophysa nujiangensa	98.852	25.855
NJBA610-14	00915585	2012-10-07	KM611434	China	Yunnan	Nujiang Prefecture	Lushui	Liuku	Cypriniformes	Nemacheilidae	Triplophysa	Triplophysa nujiangensa	98.852	25.855
NJBA618-14	00915593	2012-10-07	KM611442	China	Yunnan	Nujiang Prefecture	Lushui	Liuku	Cypriniformes	Nemacheilidae	Triplophysa	Triplophysa nujiangensa	98.852	25.855
NJBA705-14	00915798	2012-10-07	KM611447	China	Yunnan	Nujiang Prefecture	Lushui	Liuku	Cypriniformes	Nemacheilidae	Triplophysa	Triplophysa nujiangensa	98.852	25.855
NJBA607-14	00915579	2012-10-07	KM611430	China	Yunnan	Nujiang Prefecture	Lushui	Liuku	Cypriniformes	Nemacheilidae	Triplophysa	Triplophysa nujiangensa	98.852	25.855
NJBA613-14	00915588	2012-10-07	KM611437	China	Yunnan	Nujiang Prefecture	Lushui	Liuku	Cypriniformes	Nemacheilidae	Triplophysa	Triplophysa nujiangensa	98.852	25.855
NJBA605-14	00915577	2012-10-07	KM611428	China	Yunnan	Nujiang Prefecture	Lushui	Liuku	Cypriniformes	Nemacheilidae	Triplophysa	Triplophysa nujiangensa	98.852	25.855
NJBA606-14	00915578	2012-10-07	KM611429	China	Yunnan	Nujiang Prefecture	Lushui	Liuku	Cypriniformes	Nemacheilidae	Triplophysa	Triplophysa nujiangensa	98.852	25.855
NJBA609-14	00915582	2012-10-07	KM611433	China	Yunnan	Nujiang Prefecture	Lushui	Liuku	Cypriniformes	Nemacheilidae	Triplophysa	Triplophysa nujiangensa	98.852	25.855
NJBA628-14	00915605	2012-10-07	KM611380	China	Yunnan	Nujiang Prefecture	Lushui	Liuku	Cypriniformes	Nemacheilidae	Triplophysa	Triplophysa nujiangensa	98.852	25.855
NJBA692-14	00915775	2012-10-07	KM611422	China	Yunnan	Nujiang Prefecture	Lushui	Liuku	Cypriniformes	Nemacheilidae	Triplophysa	Triplophysa nujiangensa	98.852	25.855
NJBA725-14	00915826	2012-10-07	KM611399	China	Yunnan	Nujiang Prefecture	Lushui	Liuku	Cypriniformes	Nemacheilidae	Triplophysa	Triplophysa nujiangensa	98.852	25.855
NJBA710-14	00915803	2012-10-07	KM611451	China	Yunnan	Nujiang Prefecture	Lushui	Liuku	Cypriniformes	Nemacheilidae	Triplophysa	Triplophysa nujiangensa	98.852	25.855
NJBA715-14	00915813	2012-10-07	KM611452	China	Yunnan	Nujiang Prefecture	Lushui	Liuku	Cypriniformes	Nemacheilidae	Triplophysa	Triplophysa nujiangensa	98.852	25.855
NJBA619-14	00915594	2012-10-07	KM611443	China	Yunnan	Nujiang Prefecture	Lushui	Liuku	Cypriniformes	Nemacheilidae	Triplophysa	Triplophysa nujiangensa	98.852	25.855
NJBA621-14	00915596	2012-10-07	KM611445	China	Yunnan	Nujiang Prefecture	Lushui	Liuku	Cypriniformes	Nemacheilidae	Triplophysa	Triplophysa nujiangensa	98.852	25.855
NJBA623-14	00915599	2012-10-07	KM611363	China	Yunnan	Nujiang Prefecture	Lushui	Liuku	Cypriniformes	Nemacheilidae	Triplophysa	Triplophysa nujiangensa	98.852	25.855
NJBA608-14	00915581	2012-10-07	KM611432	China	Yunnan	Nujiang Prefecture	Lushui	Liuku	Cypriniformes	Nemacheilidae	Triplophysa	Triplophysa nujiangensa	98.852	25.855
NJBA611-14	00915586	2012-10-07	KM611435	China	Yunnan	Nujiang Prefecture	Lushui	Liuku	Cypriniformes	Nemacheilidae	Triplophysa	Triplophysa nujiangensa	98.852	25.855
NJBA626-14	00915602	2012-10-07	KM611367	China	Yunnan	Nujiang Prefecture	Lushui	Liuku	Cypriniformes	Nemacheilidae	Triplophysa	Triplophysa nujiangensa	98.852	25.855
NJBA706-14	00915799	2012-10-07	KM611448	China	Yunnan	Nujiang Prefecture	Lushui	Liuku	Cypriniformes	Nemacheilidae	Triplophysa	Triplophysa nujiangensa	98.852	25.855
NJBA694-14	00915777	2012-10-07	KM611423	China	Yunnan	Nujiang Prefecture	Lushui	Liuku	Cypriniformes	Nemacheilidae	Triplophysa	Triplophysa nujiangensa	98.852	25.855
NJBA630-14	00915613	2012-10-07	KM611349	China	Yunnan	Nujiang Prefecture	Lushui	Liuku	Cypriniformes	Nemacheilidae	Triplophysa	Triplophysa nujiangensa	98.852	25.855
NJBA629-14	00915612	2012-10-07	KM611388	China	Yunnan	Nujiang Prefecture	Lushui	Liuku	Cypriniformes	Nemacheilidae	Triplophysa	Triplophysa nujiangensa	98.852	25.855
NJBA448-14	0913310	2012-03-07	KM611420	China	Yunnan	Nujiang Prefecture	Lushui	Liuku	Cypriniformes	Nemacheilidae	Triplophysa	Triplophysa nujiangensa	98.852	25.855
NJBA060-14	0909487	2012-03-07	KM611402	China	Yunnan	Baoshan	Longyang District	Xiaopingtian	Cypriniformes	Nemacheilidae	Triplophysa	Triplophysa nujiangensa	98.868	24.97
NJBA022-14	0909432	2012-03-07	KM611403	China	Yunnan	Baoshan	Longyang District	Xiaopingtian	Cypriniformes	Nemacheilidae	Triplophysa	Triplophysa nujiangensa	98.868	24.97
NJBA036-14	0909458	2012-03-07	KM611404	China	Yunnan	Baoshan	Longyang District	Xiaopingtian	Cypriniformes	Nemacheilidae	Triplophysa	Triplophysa nujiangensa	98.868	24.97
NJBA023-14	0909433	2012-03-07	KM611455	China	Yunnan	Baoshan	Longyang District	Xiaopingtian	Cypriniformes	Nemacheilidae	Triplophysa	Triplophysa nujiangensa	98.868	24.97
NJBA042-14	0909464	2012-03-07	KM611362	China	Yunnan	Baoshan	Longyang District	Xiaopingtian	Cypriniformes	Nemacheilidae	Triplophysa	Triplophysa nujiangensa	98.868	24.97
NJBA936-14	ihb201305648	2013-06-08	KM611456	China	Yunnan	Nujiang Prefecture	Fugong	Pihe	Cypriniformes	Nemacheilidae	Triplophysa	Triplophysa stenura	98.903	26.486
NJBA333-14	0913039	2012-03-07	KM611462	China	Yunnan	Nujiang Prefecture	Gongshan	Puladi	Cypriniformes	Nemacheilidae	Triplophysa	Triplophysa stenura	98.728	27.668
NJBA362-14	0913101	2012-03-07	KM611460	China	Yunnan	Nujiang Prefecture	Gongshan	Puladi	Cypriniformes	Nemacheilidae	Triplophysa	Triplophysa stenura	98.728	27.668
NJBA978-14	ihb201305756	2013-06-08	KM611463	China	Yunnan	Nujiang Prefecture	Gongshan	Bingzhongluo	Cypriniformes	Nemacheilidae	Triplophysa	Triplophysa stenura	98.633	28.026
NJBA979-14	ihb201305757	2013-06-08	KM611465	China	Yunnan	Nujiang Prefecture	Gongshan	Bingzhongluo	Cypriniformes	Nemacheilidae	Triplophysa	Triplophysa stenura	98.633	28.026
NJBA344-14	0913064	2012-03-07	KM611459	China	Yunnan	Nujiang Prefecture	Gongshan	Puladi	Cypriniformes	Nemacheilidae	Triplophysa	Triplophysa stenura	98.728	27.668
NJBA330-14	0913029	2012-03-07	KM611458	China	Yunnan	Nujiang Prefecture	Gongshan	Puladi	Cypriniformes	Nemacheilidae	Triplophysa	Triplophysa stenura	98.728	27.668
NJBA317-14	0913006	2012-03-07	KM611464	China	Yunnan	Nujiang Prefecture	Gongshan	Puladi	Cypriniformes	Nemacheilidae	Triplophysa	Triplophysa stenura	98.728	27.668
NJBA354-14	0913083	2012-03-07	KM611457	China	Yunnan	Nujiang Prefecture	Gongshan	Puladi	Cypriniformes	Nemacheilidae	Triplophysa	Triplophysa stenura	98.728	27.668
NJBA356-14	0913086	2012-03-07	KM611461	China	Yunnan	Nujiang Prefecture	Gongshan	Puladi	Cypriniformes	Nemacheilidae	Triplophysa	Triplophysa stenura	98.728	27.668
